# Supplementary material for: Effects of cre1 modification in the white-rot fungus Pleurotus ostreatus PC9: altering substrate preference during biological pretreatment
Source: Biotechnol Biofuels. 2018 Jul 27;11:212. doi: 10.1186/s13068-018-1209-6 (PMC6062969; doi:10.1186/s13068-018-1209-6)
Supplement: Supplementary file 4 — Additional file 4: Table S1. Statistical analysis of mass spectrometry data. P values for the comparison between PC9 and the two transformants, for each identified protein in the secretomes, were determined by one-way ANOVA, following a post hoc Tukey’s HSD test. The comparison of PC9 grown on MCC vs wheat straw was determined using a two-tailed T test. Adjusted P values and adjusted values (after FDR correction) are presented in the table. The relative abundances (triplicate) for each protein are also included in the table. [file 13068_2018_1209_MOESM4_ESM.xlsx]

## Sheet: Sheet1
								MCC relative aboundance									wheat straw relative aboundance									p-value MCC		p-value wheat straw		p- value PC9
Protein IDs	Majority protein IDs	Protein names	Gene names	Fasta headers	GJI IDs	Predicted protein function	CAZY sub classification	PC9			OEcre1			KOcre1			PC9			OEcre1			KOcre1			PC9 vs OEcre1	PC9 vs KOcre1	PC9 vs OEcre1	PC9 vs KOcre1	MCC vs wheat
					128966		PL	0.0471575	0.0230833	0.0234428	0.0170377	0	0.0231211	0.117883	0.117022	0.0838936	0.0440891	0.157907	0.0773246	0	0	0	0.0190372	0.0280296	0.0312889	0.480886	0.00697313	0.0607204	0.242794	0.189805
					58117		PL	0	0	0	0	0	0	0	0	0	0.00309533	0.136364	0.0551849	0	0	0	0	0	0	NA	NA	0.259819	0.324774	0.206625
					116196		PL	0.0533459	0.0391753	0.0093304	0	0	0	0.128592	0.133606	0.123459	0.0278213	0.0390812	0.0281671	0	0	0	0.0234799	0.00328432	0.0139071	0.0813968	0.00141836	0.00821757	0.11483	0.875905
					64925		PL	0	0	0	0	0	0	0.0745458	0.0340508	0.137875	0.0145283	0.0535793	0.0179368	0	0	0	0.16023	0.0867622	0.133665	1	0.0671583	0.489715	0.0261569	0.116727
					68831		PL	0	0	0	0.0274922	0.0152143	0.0256071	0.0114947	0.0104099	0.0160851	0	0	0	0	0	0	0	0	0	0.00383717	0.0486221	NA	NA	NA
					100039		PL	0	0	0	0	0	0	0	0	0	0.0533588	0.0653506	0.0622973	0.0374294	0.0206417	0.0325501	0.0032825	0.0114041	0.0190405	NA	NA	0.0142759	0.00478203	0.00131575
					31329		PL	0	0	0	0	0	0	0.0628204	0.0531096	0.04144	0	0	0	0	0	0	0.213084	0.165698	0.200249	1	0.000687141	1	0.000183908	NA
					53101		PL	0.192923	0.240242	0.243615	0	0	0	0.00126209	0.00105723	0	0	0	0.000897499	0.0293988	0	0	0	0	0	5.22788e-05	6.66449e-05	0.571836	1	0.00160603
					61877	GH 95	GH	0.120151	0.0552118	0.0724151	0.0103453	0	0	0	0.00441219	0	0.0090368	0.0608806	0.0279056	0.0081063	0	0	0	0	0	0.0142829	0.0143723	0.18497	0.208143	0.150167
					44712	GH 88	GH	0.0475661	0.0257989	0.019338	0.0421506	0.0980863	0.0558893	0.0152154	0.0196109	0.0077511	0	0.0192306	0	0	0	0	0	0.00282483	0	0.214902	0.686913	0.562767	0.764704	0.116727
					48699	GH 79	GH	0.242446	0.222437	0.172127	0	0	0	0.0554326	0.0459653	0.038762	0.128951	0.139705	0.130569	0.00871782	0	0.0157265	0.0554793	0.0537061	0.0542988	0.00027715	0.00105788	3.57902e-05	0.000183908	0.0390547
					116181	GH 79	GH	0.188862	0.0845341	0.0918	0	0	0.0102134	0	0	0	0.0158318	0.0749832	0.0275897	0	0	0	0	0	0	0.0247697	0.0239322	0.132896	0.192564	0.133417
					116292	GH 79	GH	0.0930648	0.0556216	0.0575419	0	0	0	0	0	0	0	0	0.00300868	0.00511856	0	0	0	0	0	0.00317271	0.00374217	0.970011	1	0.0137823
					114820	GH 79	GH	0	0.00245259	0.0115439	0	0	0	0	0	0	0	0	0	0	0	0	0	0	0	0.397033	0.416717	NA	NA	0.296416
					73176	GH 79	GH	0	0	0	0	0.00708393	0	0.0113566	0	0.0102251	0	0	0	0	0	0	0.0110387	0	0.00706696	0.86849	0.275537	1	0.26015	NA
					126905	GH 78	GH	0.0631143	0.0411748	0.0472263	1.86624	2.09482	2.31166	0.0775599	0.0644683	0.0694769	1.20316	0.821144	1.05784	6.01808	6.8351	5.41424	0.0146092	0.0440625	0.0173063	2.81312e-05	1	0.000171123	0.158397	0.00402005
					58710	GH 78	GH	0.0118445	0.0108384	0.00743645	0	0	0	0	0	0	0.0119731	0.0204645	0.00954698	0	0	0	0	0	0.00149503	0.000854192	0.00108417	0.01207	0.0257676	0.370032
					115209	GH 76	GH	0.0433153	0.0261981	0.0255476	1.09932	3.70689	2.34748	0.0816779	0.0631713	0.0731167	0	0	0.0191001	0.0710484	0.0982933	0.11092	0	0.00416714	0.00128139	0.0391831	1	0.00189498	1	0.0686245
					49445	GH 7	GH	0.070558	0.129277	0.0738793	0	0	0	0	0	0	0	0	0	0	0	0	0	0	0	0.0062125	0.00713777	NA	NA	0.0201457
					100231	GH 7	GH	0.0131064	0.0118467	0.002463	0	0	0	0	0	0	0	0	0	0	0	0	0	0	0	0.0659139	0.0671583	NA	NA	0.0790461
					130231	GH 6	GH	0.00151815	0	0	0	0	0	0.0556792	0.0657495	0.0504391	0.252269	0.194905	0.249304	0	0	0	0.402473	0.407151	0.494778	1	0.000105744	0.001824	0.00738984	0.00178991
					114098	GH 55	GH	0	0.00177288	0	0	0	0	0	0	0	0.00301323	0.055073	0.014166	0	0	0	0	0	0	0.568244	0.608051	0.31304	0.404544	0.25153
					116896	GH 53	GH	0.00758705	0.00795952	0.00847416	0	0	0	0	0	0	0.0135679	0.0446012	0.0327153	0	0	0	0	0	0	3.33105e-06	3.34167e-06	0.027938	0.0532568	0.0985876
					115916	GH 5 / Subf 9	GH	0.0048316	0.00407438	0.00224109	0.288722	1.07923	0.758837	0.395951	0.372571	0.384381	0.0255034	0	0.00974244	0	0.0440844	0.0311873	0.0285745	0.0482386	0.0229836	0.0411978	0.277014	0.68433	0.551246	0.375166
					114096	GH 5 / Subf 9	GH	0.00657394	0.00910015	0.00900673	0.0153898	0.0819742	0.0650022	0.010863	0.01298	0.00774333	0	0	0	0	0	0	0	0	0	0.113809	1	NA	NA	0.00335254
					95791	GH 5 / Subf 7	GH	0.0267232	0.0267739	0.0148298	0	0	0.0293101	0.0380129	0.0416379	0.034834	0	0	0	0	0	0	0	0	0	0.456129	0.369135	NA	NA	0.0128037
					75659	GH 5 / Subf 30	GH	0.0701786	0.0609467	0.0592494	0.27262	0.393904	0.388361	0.0762965	0.0648985	0.0781101	0.0255239	0.0140862	0.0214112	0.0740647	0.0489285	0.0576589	0.0203117	0.00872175	0.00939326	0.00101273	1	0.00912513	0.764704	0.00402005
					117470	GH 5 / Subf 22	GH	0.179021	0.0525705	0.009613	0.758727	1.39527	0.999349	0.320449	0.184226	0.280705	0.0176332	0.0101541	0.00952069	0.0347651	0	0.047083	0.00242307	0.00691408	0.0063958	0.00569739	0.657077	0.560744	1	0.296416
					54923	GH 44	GH	0.0631397	0.0749861	0.051649	0.0069694	0.0256041	0.017752	0.00703796	0.0103336	0.00928701	0.017355	0.0611949	0.0358387	0	0	0	0.0256967	0.0322761	0.0385312	0.00390658	0.00232131	0.0514201	1	0.19411
					114246	GH 43	GH	0	0	0	0.0134034	0	0	0.0868427	0.00396406	0.0764003	0	0	0	0	0	0	0	0	0	1	0.148797	NA	NA	NA
					45547	GH 43	GH	0.0231777	0.0242845	0.020176	0.0190205	0	0	0.0439388	0.0608537	0.0560867	0.113965	0.180019	0.179914	0.113881	0.0808582	0.181032	0.106938	0.0400877	0.0826062	0.171091	0.0198001	0.68433	0.243774	0.0104988
					61549	GH 43	GH	0.175622	0.159341	0.110706	0	0	0	0.0103201	0.00924865	0	0.0490662	0.170806	0.0895011	0	0	0	0.00420442	0.0285654	0.0192239	0.000867364	0.00140483	0.0543646	0.158397	0.370032
					97623	GH 43	GH	0	0	0	0	0	0	0	0	0	0.0504999	0.121582	0.0821958	0	0	0	0	0	0	NA	NA	0.0129056	0.0253149	0.0303137
					127963	GH 43	GH	0	0	0	0	0	0	0	0	0	0	0.0143599	0	0	0	0	0	0.00657573	0.0117604	NA	NA	0.675006	1	0.399037
					116338	GH 37	GH	0.091066	0.0710906	0.0632085	0.0268686	0.191849	0.108974	0.0184454	0.00949454	0.00638293	0	0.00259145	0	0	0	0	0	0	0	0.762824	0.422416	0.560744	0.668839	0.00402005
					134433	GH 35	GH	0.0101109	0.00422606	0.00213224	0.236194	0.241397	0.843287	0.176964	0.0933501	0.176793	0.0558866	0.0361628	0.0323126	0	0	0	0.00510584	0.00429871	0.00514457	0.140732	0.788307	0.00334178	0.0113432	0.0213844
					62766	GH 32	GH	0.00960718	0.0103344	0.010138	0.103115	0.580152	0.300398	0.0261807	0	0.0197479	0	0	0.00384938	0.0285522	0.0109176	0	0.00116346	0.00372417	0.00248205	0.113809	1	0.349486	1	0.00836766
					91487	GH 31	GH	0.118469	0.048642	0.0471457	1.00208	1.58062	1.25018	0.148917	0.11125	0.134109	0.0386818	0.027606	0.0328705	0.0943482	0.0791026	0.0582165	0.00211585	0.00823886	0.00089769	0.00111692	1	0.0142759	0.11483	0.219195
					91915	GH 31	GH	0	0	0	0.00523077	0	0	0.00768439	0.00320818	0.0112844	0	0	0	0	0	0	0	0	0	0.838018	0.0846277	NA	NA	NA
					115073	GH 3	GH	0.513383	0.340032	0.438067	0.48171	1.0386	0.369165	1.03026	0.742096	0.970636	0.0695105	0.0618554	0.0433664	0	0	0	0.0135171	0.0082468	0.00887034	0.654215	0.149378	0.00123681	0.00574686	0.00647369
					61232	GH 3	GH	0.30941	0.281388	0.379234	0.0137172	0.0140536	0.011099	0.0510859	0.0547866	0.0231361	0.797942	0.789516	0.82948	0.0797861	0.0560012	0.121514	0.12514	0.195699	0.0924201	0.000268575	0.000535225	4.47943e-05	0.000126996	0.00131575
					98024	GH 3	GH	0.0252948	0.0233613	0.0198064	2.07459	2.29317	2.78457	0.647214	0.532918	0.714684	0.0255034	0.000417225	0.0219509	0.0153132	0.0415349	0	0.0265097	0.0312081	0.0284432	0.000196396	0.0623349	1	0.757142	0.457848
					114717	GH 3	GH	0.00149307	0.000682808	0	0.0552355	0.26644	0.161783	0.0538623	0.0305644	0.058891	0.00247626	0.00328255	0	0.0153379	0	0.0118159	0	0	0.000131014	0.0748454	0.746833	0.318671	1	0.370032
					130544	GH 3	GH	0	0	0	0	0	0	0	0	0	0	0	0	0.0992927	0.0316919	0	0.00335637	0.0006805	0	NA	NA	0.321137	1	NA
					52438	GH 20	GH	0.0150402	0.0222343	0.0182928	0	0	0	0	0	0	0	0	0	0	0	0	0	0	0	0.000425843	0.000574888	NA	NA	0.00402005
					99171	GH 18	GH	0.00728291	0.004906	0	0	0	0	0.00834406	0.00972158	0	0	0	0	0	0	0	0	0.00629351	0	0.51762	0.905723	1	0.668839	0.167961
					60707	GH 18	GH	0.00167894	0.00727192	0.00468434	0	0	0	0	0.00299376	0	0	0	0	0	0	0	0	0	0	0.099423	0.208458	NA	NA	0.075529
					69970	GH 17	GH	0.0312185	0.0144091	0.00899927	0.299851	0.497858	0.6849	0.128125	0.0887306	0.10069	0.0734175	0.0463652	0.051944	0.311747	0.285195	0.187893	0.0426691	0.0154468	0.0365336	0.0108461	0.739186	0.00498412	0.916821	0.0402144
					28894	GH 16	GH	0.131331	0.154643	0.147467	0	0	0	0	0	0	0	0	0	0.0787142	0.0696728	0.0722532	0.00118262	0	0	1.58338e-05	1.58338e-05	2.35323e-05	1	0.00131575
					132563	GH 16	GH	0.07908	0.0820388	0.0538393	0.0679814	0.119854	0.121114	0	0.00862121	0	0	0	0	0	0	0	0	0	0	0.289329	0.0281339	NA	NA	0.00543551
					125062	GH 16	GH	0.0802117	0.0501211	0.0378295	0	0.0454222	0.017292	0.0222434	0.0430825	0.0179196	0.0155084	0.0127695	0.00693971	0	0	0	0.0147845	0.00864604	0.013984	0.222223	0.369135	0.0185331	1	0.0473696
					63765	GH 16	GH	0.010582	0.0131385	0.00730665	0	0	0	0	0	0	0.00358929	0	0	0	0	0	0	0	0	0.0020865	0.00241927	0.560744	0.668839	0.0240444
					71409	GH 16	GH	0	0	0	0	0	0	0	0	0	0	0	0	0	0	0	0	0	0	NA	NA	NA	NA	NA
					70197	GH 128	GH	0.243286	0.100452	0.100335	2.08546	1.51675	2.23063	0.990795	1.12107	0.876208	0	0	0.00604112	0.027564	0.117235	0	0	0	0	0.000850647	0.0231332	0.399564	1	0.0633658
					48547	GH 125	GH	0	0	0	0.0409225	0.195939	0.140349	0.0337204	0.0312726	0.045708	0	0	0.00251569	0	0	0	0	0	0	0.0634247	0.724131	0.560744	0.668839	0.399037
					61738	GH 12	GH	0.0562116	0.0659362	0.043036	0	0	0	0.0523824	0.131832	0.145346	0.222434	0.62484	0.348181	0	0	0	0.137758	0.0280026	0.150126	0.203854	0.214033	0.0348558	0.158397	0.0714776
					127463	GH 115	GH	0.51183	0.516861	0.44015	0.138178	0.450545	0.295822	0.26717	0.318086	0.272467	0.112485	0.110573	0.110141	0.0263482	0.0128032	0.00441864	0.0747674	0.070295	0.0947318	0.155991	0.1434	0.000321734	0.0643473	0.00131575
					128131	GH 105	GH	0.157455	0.166477	0.150188	0.00501362	0	0	0.00303152	0.00216364	0	0.0133204	0.0788989	0.0267256	0.0113076	0	0	0.00201696	0.00600812	0.00500106	3.33105e-06	3.34167e-06	0.234137	0.307823	0.0128037
					96691	GH 10	GH	0.0210873	0.018851	0.0206095	0	0	0	0.148517	0.0695556	0.16099	0.0381493	0.0739436	0.0492903	0	0	0	0.11747	0.140315	0.158161	0.762824	0.0215002	0.0273805	0.00967269	0.0589928
					115581	GH 72	GH	0.487679	0.392718	0.371263	2.80775	3.77727	3.84428	0.419173	0.319311	0.456659	0.133179	0.0692188	0.0591682	0.669076	0.72698	0.62885	0.0563304	0.043972	0.0332758	0.000400492	1	6.46683e-05	0.619083	0.00579284
					54867	GH 43	GH	0.120043	0.0917269	0.0780419	0	0	0	0	0	0	0.0115521	0.0927684	0.012325	0	0	0	0.00351379	0	0	0.00083004	0.00104657	0.339627	0.480379	0.161958
					124117	GH 15	GH	0.151204	0.105594	0.0499609	9.94345	11.9883	10.9933	1.9211	1.41297	1.52548	0.911548	0.497983	0.647147	6.4357	5.44031	6.40115	0.79553	0.856026	0.637947	2.12616e-05	0.0924503	6.56645e-05	1	0.0213844
					65411	GH 13 / Subf 32	GH	0.0206608	0.0192079	0.0260328	0.166412	0.4496	0.389697	0.00397666	0.00505659	0.00741821	0.0303713	0.0148866	0.0270472	0.0234414	0.0401746	0.0158077	0	0	0	0.0212785	1	0.991759	0.0971735	0.72192
					126650	GH 74	GH	0.0103377	0.0102026	0	0.182002	0.0321569	0.0894986	0.502015	0.586178	0.753543	0.0183518	0.0334205	0.0549626	0	0	0	0.155671	0.116361	0.133691	0.51762	0.00141836	0.118149	0.00478203	0.0897159
					114771	GH 7	GH	20.1198	20.5951	18.6962	1.33719	1.8309	2.0572	2.30144	2.76671	2.75142	5.02336	8.47401	6.49272	0.0718436	0.0820277	0.098842	1.63446	1.19707	0.0835773	4.53789e-06	5.06177e-06	0.00267136	0.0106896	0.00238332
					129783	GH 7	GH	0.696986	0.440576	0.342713	4.94118	1.41672	2.53869	18.2544	14.0248	21.7699	4.58061	3.94568	4.44206	0.918899	1.07396	1.19623	13.6542	12.0184	9.79286	0.568244	0.00141836	0.0543646	0.00478203	0.00131575
					100398	GH 7	GH	0.0249078	0.0181975	0.0125601	0.20933	0.148776	0.24233	0.546715	0.620062	0.97993	0	0.00250166	0	0	0	0	0.0556079	0.0480867	0.0882866	0.397033	0.0056259	1	0.0108176	0.0198982
					129772	GH 7	GH	0	0	0	0	0	0	0.0131188	0.0185924	0.0417088	0.0925681	0.0175201	0.0757279	0	0	0	0.0153755	0.0224329	0.0199411	1	0.0629057	0.0621443	0.26015	0.0790461
					121125	GH 62	GH	0.242204	0.256964	0.16648	0	0	0	0.0329653	0.0369023	0.0143876	0.137739	0.157294	0.110004	0	0	0	0.0133842	0.0328389	0.0542945	0.000850647	0.00176009	0.00117244	0.00763104	0.0780502
					45206	GH 6	GH	8.32939	10.123	9.73438	0.0843172	0.0223812	0	0.0362983	0.130846	0.0354816	0.771401	4.51762	2.35826	0	0	0	0.0798216	0.284638	0.0976794	2.12616e-05	2.57005e-05	0.106609	0.190609	0.0131758
					43698	GH 6	GH	10.6562	8.47661	8.61335	5.32079	1.75802	4.7427	26.1019	31.7458	20.4257	20.3505	14.5913	15.855	3.41062	2.74184	1.79171	20.0402	20.6464	24.1906	0.310432	0.00726995	0.00193142	0.221396	0.0310171
					123701	GH 5 / Subf 7	GH	0.281746	0.280269	0.225084	0	0	0	0	0	0	0	0.0126944	0.00843811	0	0	0	0	0	0	4.94231e-05	6.66449e-05	0.19617	0.26015	0.00160603
					52090	GH 5 / Subf 7	GH	0.158359	0.146046	0.105887	0.599047	0.179039	0.254611	1.64475	1.37616	2.0357	0.411294	0.328584	0.332074	0	0	0	0.641931	0.732125	0.662783	0.637767	0.00176009	0.000377101	0.00145235	0.00716702
					116228	GH 5 / Subf 5	GH	11.0627	11.8231	11.4083	1.82242	0.50393	1.34412	5.19552	6.45907	5.29715	4.1749	6.43663	3.67391	0.0510611	0.0553724	0.0319566	3.63608	4.1081	3.17607	2.12616e-05	0.000378382	0.00467558	0.563556	0.00579284
					125269	GH 5 / Subf 5	GH	2.19861	3.34639	2.46023	0	0	0	0	0	0	0	0.00855768	0.00271381	0	0	0	0	0.00200221	0	0.000850647	0.00106696	0.339627	0.602388	0.00579284
					64582	GH 5 / Subf 5	GH	0.989082	0.63342	0.588267	1.54534	0.744046	0.849447	11.4881	9.17108	13.3109	2.39468	1.97159	1.91742	0.14444	0.130265	0.0133459	7.13673	6.2358	5.88792	1	0.000654668	0.00617996	0.000673543	0.00760279
					54135	GH 45	GH	1.77315	1.73084	2.06276	0.70025	0.169577	0.3354	1.22422	1.10063	1.64368	0.47926	0.026209	0	0	0	0	0.719257	0.79577	1.09281	0.00275329	0.1434	0.634852	0.0377635	0.00402005
					126936	GH 131	GH	8.38948	9.46214	9.29668	0.161631	0	0	1.7525	1.65983	1.8133	1.68785	2.29348	2.10365	0	0	0	1.90089	2.10176	2.05267	5.56062e-06	1.51015e-05	0.000227759	1	0.00131575
					110996	GH 11	GH	0.787859	0.663932	0.732423	0.859194	1.27476	1.13305	0.400343	0.362396	0.688389	2.61759	3.15451	2.73478	0	0.0919794	0	2.94298	4.03741	3.03548	0.128165	0.334422	0.00130611	0.534096	0.00177217
					125911	GH 10	GH	4.67323	4.24702	3.67831	0.160255	0.0759109	0.0936791	2.11229	1.8003	2.85058	1.4062	1.76868	1.68854	0	0	0	1.23458	1.19596	1.41468	0.000300256	0.00875023	0.000149032	0.108054	0.00467303
					117351	CE 1	CE	8.03811	8.06468	10.4514	1.21612	1.26821	1.10997	2.53414	2.58564	3.84576	3.83388	6.20341	4.95196	0.881096	0.63252	0.482123	4.62459	5.29182	7.15892	0.000610629	0.00216604	0.0119302	0.904996	0.0412109
					116926	CE 8	CE	0.144049	0.116545	0.135811	0.0231796	0.0247595	0.0619893	0.0360576	0.0765084	0.0562745	0.219413	0.254578	0.286229	0	0	0	0.0835116	0.0654026	0.0518883	0.00519531	0.0159927	0.000171123	0.00142428	0.0128037
					57489	CE 8	CE	0.015515	0.0137968	0.0128418	0	0	0	0	0	0	0	0.0110944	0	0	0	0	0	0	0	2.12616e-05	2.48402e-05	0.560744	0.668839	0.0790461
					115628	CE 4	CE	0.672365	0.608466	0.545329	0.00440279	0	0	0.0135104	0.0419268	0	0.0490491	0.0237775	0.0483815	0	0	0	0.00944188	0.00754999	0.00312009	2.94254e-05	4.5126e-05	0.00735616	0.0261569	0.00131575
					123053	CE 4	CE	0.111154	0.105327	0.132608	0.59449	0.0705073	0.267227	0.325923	0.275547	0.330108	0.138466	0.0943226	0.108728	0.0295308	0	0.0407928	0.0632147	0.0412208	0.0592831	0.428785	0.449959	0.00734874	0.0648547	0.875905
					125794	CE 4	CE	0.00645923	0.00137332	0.000986382	0.530193	0.124535	0.0535765	0.141914	0.0950019	0.188603	0.0965125	0.0352639	0.0568347	1.09277	0.465603	0.984923	0.0555669	0.0605154	0.0440896	0.300683	0.657077	0.0134465	1	0.0522041
					115623	CE 4	CE	0.157111	0.175309	0.131886	0	0	0	0	0.0115565	0	0.0285859	0.0110935	0.0222907	0	0	0	0	0	0	0.000125358	0.000155242	0.0134465	0.0257676	0.00335254
					73371	CE 4	CE	0.074078	0.0241102	0.0376344	0.357752	0.394744	0.403178	0.278531	0.207339	0.19448	0.223355	0.0958509	0.174838	0.783096	0.620978	0.539194	0.105885	0.0771625	0.0738106	0.00026131	0.004322	0.00268362	0.686031	0.0658218
					114962	CE 4	CE	0.147257	0.0843527	0.0902058	0	0	0	0	0	0	0.0539596	0.0243897	0.0405114	0	0	0	0	0	0	0.00386383	0.0045078	0.00797003	0.0149438	0.0615675
					96445	CE 16	CE	0.0685771	0.0844022	0.0791123	9.25426	7.65328	5.28393	1.03721	0.854207	0.756781	6.72251	3.96804	5.21146	24.3642	22.0507	27.084	5.88462	5.00579	5.19012	0.00185263	0.78837	0.000171123	1	0.0086236
					51715	CE 16	CE	0.288264	0.229467	0.12607	0	0	0	0.536879	0.54058	0.458505	0.387108	0.460837	0.336227	0	0	0	0.366924	0.296662	0.351011	0.0149334	0.00422503	0.000377101	0.5156	0.0643776
					64158	CE 16	CE	0.275444	0.234072	0.312659	0	0	0	0.00880008	0.128016	0	0.20342	0.516685	0.349943	0	0	0	0.285907	0.218542	0.262832	0.00275329	0.00706495	0.0159	0.656586	0.447858
					78619	CE 12	CE	0.0886739	0.0707361	0.0608665	0.188862	0.389534	0.260474	0.133269	0.0990781	0.145796	0.501073	0.381936	0.364847	3.76955	3.82907	2.77427	0.314063	0.340287	0.334455	0.0285136	0.688221	0.000518029	1	0.00560989
					112290	CE 1	CE	0.127181	0.128547	0.125468	0.16275	0.173455	0.137057	0.0220924	0.0528144	0.025036	0.0243667	0	0.00557078	0.0298881	0.0094238	0.0390955	0	0	0	0.145835	0.00209131	0.349486	0.757142	0.00131575
					46385	AA9	LPMO	0.0229918	0.0147118	0.0281569	0	0	0	0.733756	1.03619	0.548173	4.70128	4.5178	3.9095	0.100614	0	0	7.88037	6.31205	8.2705	1	0.00499724	0.00180816	0.0127732	0.00131575
					46220	AA9	LPMO	0.25263	0.210508	0.577153	0	0	0	0.215305	0.580243	0.128031	1.33035	2.56443	2.04535	0	0	0	1.46219	1.11955	1.39883	0.184748	1	0.00456618	0.300065	0.0252346
					45362	AA9	LPMO	0	0	0	0	0	0	0.0744224	0.0310973	0.0556333	0.85169	0.839103	0.913774	0	0	0.0122912	2.20372	1.75102	2.37309	1	0.0118958	0.00797003	0.00475457	0.000227799
					100072	AA9	LPMO	3.33916	3.60004	4.11637	0.0600838	0	0	0.452954	0.525035	0.327453	0.912026	2.2883	1.66645	0	0	0	1.15435	2.30217	1.62153	2.97165e-05	6.66449e-05	0.0371449	1	0.023942
					94230	AA9	LPMO	0	0	0	0	0	0	0	0	0	0.0888694	0.100073	0.0768926	0	0	0	0.141194	0.102996	0.137713	NA	NA	0.00193142	0.0971735	0.00160603
					56431	AA9	LPMO	0.974875	1.00756	1.10936	0.0667278	0.138164	0.104805	2.06416	2.1225	1.52117	1.13371	0.871128	1.00552	0	0.0428823	0	1.90866	2.27654	2.79404	0.00664411	0.0102794	0.0183351	0.0113432	0.776903
					122311	AA9	LPMO	0.454783	0.725791	0.604222	0	0.0416384	0	0.326615	0.262335	0.256101	2.40731	4.10403	3.5678	0	0	0	1.52433	1.92146	1.70639	0.00115072	0.0198001	0.001824	0.0612743	0.0139687
					100006	AA9	LPMO	0.0875014	0.0742466	0.0771075	1.54126	0.312136	0.881159	1.901	2.37533	0.622361	7.76094	7.32969	9.86603	1.82404	1.23018	1.47975	7.92349	9.06486	6.78896	0.402058	0.0930948	0.001824	1	0.00297218
					97339	AA9	LPMO	0	0	0	0	0	0	0	0.0736758	0	0.824858	0.695875	0.963674	0	0.109065	0.208344	0.879437	0.958853	1.05392	1	0.608051	0.001824	0.575973	0.00290344
					59310	AA9	LPMO	0.506203	0.500575	0.536454	0	0	0	0.524816	0.684157	0.569513	1.21593	0.95635	0.920681	0	0	0	0.180171	0.188519	0.267068	0.000219271	0.289829	0.000256763	0.00145235	0.0139687
					44265	AA9	LPMO	0	0	0	0.101309	0	0.0297727	0.0573547	0.0924456	0.0496684	0.663512	0.312066	0.569074	0	0.0417291	0	1.59799	1.54209	1.46715	0.397033	0.163287	0.00912513	0.00127698	0.0196733
					94095	AA9	LPMO	0	0	0	0	0	0	0.0613043	0.0582661	0.0542538	0	0	0	0	0	0	0	0	0	1	4.82839e-06	NA	NA	NA
					21397	AA9	LPMO	0.0842194	0.0851311	0.0681008	0	0	0	0.134418	0.171162	0.154131	0.850495	0.697602	0.737314	0	0	0	0.569432	0.480803	0.405039	0.0015743	0.00241927	0.000171123	0.0232818	0.00131575
					96461	AA9	LPMO	0	0	0	0	0	0	0.102452	0.127875	0.0997935	0.0684728	0.099486	0	0	0	0	0	0	0	1	0.000122519	0.193636	0.259335	0.167796
					134564	CRO	Lignin modifying enzymes	0.647718	0.983297	0.95351	14.2087	21.877	22.5704	3.71315	3.97568	3.15416	2.51603	1.36657	1.91379	5.25119	5.1306	4.4091	1.02909	0.733078	0.817683	0.00121907	0.608051	0.00158778	0.135414	0.0631297
					98389	CRO	Lignin modifying enzymes	0.0415699	0.0347569	0.0428879	2.29606	2.57343	2.52905	0.689117	0.594468	0.721355	0.029197	0.0180278	0.0270164	0.321276	0.350353	0.229428	0.0230318	0.0303885	0.030305	5.56062e-06	0.00168818	0.00117244	1	0.0442432
					62166	CRO	Lignin modifying enzymes	0.154667	0.140794	0.132452	1.38496	2.46818	2.48675	0.311695	0.28206	0.284174	0.0784133	0.0689296	0.0923799	0.0516492	0.0794517	0.0309757	0.0486741	0.0296249	0.037222	0.00386383	0.978218	0.30276	0.135406	0.0086236
					94009	CRO	Lignin modifying enzymes	0	0	0	0.147989	0.0311821	0.0403005	0.100259	0.0573899	0.0522008	0	0	0	0	0	0	0	0	0	0.214902	0.253926	NA	NA	NA
					101121	CRO	Lignin modifying enzymes	0.002296	0.00465647	0.00274103	0.0367507	0	0	0	0.0043117	0	0	0	0	0	0	0	0	0	0	0.75552	1	NA	NA	0.0239786
					77373	CRO	Lignin modifying enzymes	0.00138651	0.00277172	0.0044316	0	0	0	0	0	0	0	0.0164046	0.00783229	0	0	0	0	0	0	0.0330757	0.0357431	0.251047	0.314805	0.375166
					129097	AAO	Lignin modifying enzymes	0	0	0	0.183505	0.0481177	0.0500614	0	0	0	0	0	0	0.473442	0.363674	0.350885	0	0	0	0.147141	1	0.000278967	1	NA
					93955	AAO	Lignin modifying enzymes	0.00942844	0.00750132	0.00460246	1.17929	2.62827	2.25697	0.666767	0.634508	0.527221	0.002642	0.00543106	0.0118722	0	0	0.0252997	0.0886365	0.133389	0.0438404	0.00745195	0.391716	1	0.0748867	0.875905
					69649	AAO	Lignin modifying enzymes	0.00532619	0	0.005382	1.17496	1.59385	1.14895	0.485892	0.733178	0.380657	0.0072518	0.00965676	0.00681555	0.422215	0.449955	0.381608	0.151033	0.0662762	0.0266802	0.000984506	0.0497772	0.000321734	0.300065	0.130953
					101023	AAO	Lignin modifying enzymes	0.0124893	0.00869835	0.0040452	0.01667	0.0488845	0.14095	0.136058	0.125598	0.147056	0.00652896	0.00545472	0.00513526	0	0	0.0248943	0.00119853	0	0.00114171	0.283568	0.030697	0.983674	0.958499	0.374109
					114510	AAO	Lignin modifying enzymes	0.00437507	0.0036289	0.000760599	0	0	0	0	0	0	0	0	0	0	0	0	0	0	0	0.0711575	0.0731341	NA	NA	0.0840481
					121882	AAO	Lignin modifying enzymes	0.0104302	0.00347463	0	0	0	0	0	0	0	0	0	0	0	0	0	0	0	0	0.310432	0.334311	NA	NA	0.245606
					116738	vp1	Lignin modifying enzymes	4.75407	3.51502	4.97309	0.0362246	0	0	0	0	0	0	0	0.00321099	0	0	0	0	0	0	0.000293283	0.000378382	0.560744	0.668839	0.00339602
					51690	mnp3	Lignin modifying enzymes	0	0	0.00298992	0	0	0	0	0	0	0	0	0	0	0	0	0	0	0	0.568244	0.608051	NA	NA	0.399037
					116143	laccase	Lignin modifying enzymes	0.0772849	0.0922356	0.0838794	0	0.0891384	0.00969542	0.00455751	0.00754783	0	1.07677	1.28834	1.29393	0.0780628	0	0.0218087	0	0.0063131	0.00268869	0.214902	0.0623349	6.46683e-05	0.000126996	0.00131575
					123288	laccase	Lignin modifying enzymes	0	0	0	0.161215	0.0662635	0.104754	0.0293695	0.0219705	0.0390988	0.0973216	0.0424201	0.0798315	0.856856	0.579356	0.39395	0.0257399	0.0095917	0.0268697	0.0147852	0.56908	0.0142759	1	0.0237714
					81117	laccase	Lignin modifying enzymes	0.0339098	0.0405848	0.038871	17.3112	10.4835	9.39982	0.641529	0.432803	0.476866	11.5489	5.98643	11.3686	35.9196	39.9829	39.3846	2.20966	2.6798	2.18222	0.00528091	1	0.000149032	0.0587049	0.0154748
					81107	laccase	Lignin modifying enzymes	0	0	0	0.0192396	0	0	0	0	0	0.0341775	0	0.034463	0	0	0	0	0	0	0.568244	1	0.171521	0.236246	0.153623

## Sheet: גיליון6
102886		other	2.0806	2.04761	2.14765	0	0	0	0.0648899	0.0424513	0.0550601	0.116882	0.688907	0.118704	0	0	0	0.0864805	0.0805724	0.102672	9.91895e-12	1.24787e-11	0.279951	0.619083	0.00400303
51203		other	0.238499	0.189205	0.116558	5.15066	3.68546	4.38031	1.54497	1.13301	1.5895	0.318972	0.135992	0.276428	4.83689	5.80485	4.50757	0.111702	0.095377	0.0792246	0.000325374	0.0642646	0.000165898	1	0.418036
62103		other	0.148989	0.212875	0.156956	0.0591947	0.0748605	0.0260004	0.0805138	0.0711823	0.130091	0.0735301	0.155791	0.126576	0	0.0116687	0.0706826	0.60284	0.729054	0.618913	0.0157177	0.0812102	0.228868	0.000692989	0.197444
54071		other	0.245603	0.149379	0.0966237	0.0421074	0	0	0.048872	0.0790552	0.0219072	0	0	0	0	0	0	0	0	0	0.0411978	0.109255	NA	NA	0.0390547
132288		other	0.075043	0.0701014	0.0295573	0.126194	0	0	0.0388702	0.0677908	0.0215166	0.0148492	0	0.0302601	0	0	0	0.0133496	0	0	0.988285	1	0.311806	0.656586	0.0898497
117123		other	0.0480117	0.0253125	0.00876374	0	0	0	0.00181633	0	0	0.00527922	0.00523264	0	0	0	0	0	0	0	0.099423	0.107991	0.171521	0.236246	0.144475
114382		other	0.0341631	0.0251135	0.0147588	0	0	0	0.00630851	0.00482955	0.0095153	0	0.0060056	0	0	0	0	0.0144997	0	0	0.0107023	0.0446322	0.96339	0.990751	0.0374635
74745		other	0.019594	0.0188522	0.0114087	0.22548	1.05145	0.693583	0.240386	0.221511	0.260201	0	0	0	0	0	0	0	0	0	0.0696583	0.652503	NA	NA	0.0096006
61644		other	0.019072	0.00691994	0.0171573	0	0	0	0	0	0	0	0.00373189	0	0	0	0	0	0	0	0.0171209	0.0198001	0.560744	0.668839	0.052534
101369		other	0.0269142	0.00471629	0.00604282	0	0	0	0.00373511	0	0	0	0	0	0	0	0	0	0	0	0.236816	0.318725	NA	NA	0.19411
63259		other	0.0274311	0.00289607	0	0	0	0	0	0	0	0	0	0	0	0	0	0	0	0	0.480886	0.513661	NA	NA	0.357645
115343		other	0	0	0	0.224073	0.387307	0.309031	0.0253935	0.0272598	0.0255411	0	0	0	0	0	0	0	0	0	0.00161653	0.893239	NA	NA	NA

## Sheet: גיליון4
117351	CE 1	CE	8.03811	8.06468	10.4514	1.21612	1.26821	1.10997	2.53414	2.58564	3.84576	3.83388	6.20341	4.95196	0.881096	0.63252	0.482123	4.62459	5.29182	7.15892	0.000610629	0.00216604	0.0119302	0.904996	0.0412109
115628	CE 4	CE	0.672365	0.608466	0.545329	0.00440279	0	0	0.0135104	0.0419268	0	0.0490491	0.0237775	0.0483815	0	0	0	0.00944188	0.00754999	0.00312009	2.94254e-05	4.5126e-05	0.00735616	0.0261569	0.00131575
64158	CE 16	CE	0.275444	0.234072	0.312659	0	0	0	0.00880008	0.128016	0	0.20342	0.516685	0.349943	0	0	0	0.285907	0.218542	0.262832	0.00275329	0.00706495	0.0159	0.656586	0.447858
51715	CE 16	CE	0.288264	0.229467	0.12607	0	0	0	0.536879	0.54058	0.458505	0.387108	0.460837	0.336227	0	0	0	0.366924	0.296662	0.351011	0.0149334	0.00422503	0.000377101	0.5156	0.0643776
115623	CE 4	CE	0.157111	0.175309	0.131886	0	0	0	0	0.0115565	0	0.0285859	0.0110935	0.0222907	0	0	0	0	0	0	0.000125358	0.000155242	0.0134465	0.0257676	0.00335254
116926	CE 8	CE	0.144049	0.116545	0.135811	0.0231796	0.0247595	0.0619893	0.0360576	0.0765084	0.0562745	0.219413	0.254578	0.286229	0	0	0	0.0835116	0.0654026	0.0518883	0.00519531	0.0159927	0.000171123	0.00142428	0.0128037
112290	CE 1	CE	0.127181	0.128547	0.125468	0.16275	0.173455	0.137057	0.0220924	0.0528144	0.025036	0.0243667	0	0.00557078	0.0298881	0.0094238	0.0390955	0	0	0	0.145835	0.00209131	0.349486	0.757142	0.00131575
123053	CE 4	CE	0.111154	0.105327	0.132608	0.59449	0.0705073	0.267227	0.325923	0.275547	0.330108	0.138466	0.0943226	0.108728	0.0295308	0	0.0407928	0.0632147	0.0412208	0.0592831	0.428785	0.449959	0.00734874	0.0648547	0.875905
114962	CE 4	CE	0.147257	0.0843527	0.0902058	0	0	0	0	0	0	0.0539596	0.0243897	0.0405114	0	0	0	0	0	0	0.00386383	0.0045078	0.00797003	0.0149438	0.0615675
96445	CE 16	CE	0.0685771	0.0844022	0.0791123	9.25426	7.65328	5.28393	1.03721	0.854207	0.756781	6.72251	3.96804	5.21146	24.3642	22.0507	27.084	5.88462	5.00579	5.19012	0.00185263	0.78837	0.000171123	1	0.0086236
78619	CE 12	CE	0.0886739	0.0707361	0.0608665	0.188862	0.389534	0.260474	0.133269	0.0990781	0.145796	0.501073	0.381936	0.364847	3.76955	3.82907	2.77427	0.314063	0.340287	0.334455	0.0285136	0.688221	0.000518029	1	0.00560989
73371	CE 4	CE	0.074078	0.0241102	0.0376344	0.357752	0.394744	0.403178	0.278531	0.207339	0.19448	0.223355	0.0958509	0.174838	0.783096	0.620978	0.539194	0.105885	0.0771625	0.0738106	0.00026131	0.004322	0.00268362	0.686031	0.0658218
57489	CE 8	CE	0.015515	0.0137968	0.0128418	0	0	0	0	0	0	0	0.0110944	0	0	0	0	0	0	0	2.12616e-05	2.48402e-05	0.560744	0.668839	0.0790461
125794	CE 4	CE	0.00645923	0.00137332	0.000986382	0.530193	0.124535	0.0535765	0.141914	0.0950019	0.188603	0.0965125	0.0352639	0.0568347	1.09277	0.465603	0.984923	0.0555669	0.0605154	0.0440896	0.300683	0.657077	0.0134465	1	0.0522041

## Sheet: גיליון5
100072	AA9	LPMO	3.33916	3.60004	4.11637	0.0600838	0	0	0.452954	0.525035	0.327453	0.912026	2.2883	1.66645	0	0	0	1.15435	2.30217	1.62153	2.97165e-05	6.66449e-05	0.0371449	1	0.023942
56431	AA9	LPMO	0.974875	1.00756	1.10936	0.0667278	0.138164	0.104805	2.06416	2.1225	1.52117	1.13371	0.871128	1.00552	0	0.0428823	0	1.90866	2.27654	2.79404	0.00664411	0.0102794	0.0183351	0.0113432	0.776903
122311	AA9	LPMO	0.454783	0.725791	0.604222	0	0.0416384	0	0.326615	0.262335	0.256101	2.40731	4.10403	3.5678	0	0	0	1.52433	1.92146	1.70639	0.00115072	0.0198001	0.001824	0.0612743	0.0139687
59310	AA9	LPMO	0.506203	0.500575	0.536454	0	0	0	0.524816	0.684157	0.569513	1.21593	0.95635	0.920681	0	0	0	0.180171	0.188519	0.267068	0.000219271	0.289829	0.000256763	0.00145235	0.0139687
46220	AA9	LPMO	0.25263	0.210508	0.577153	0	0	0	0.215305	0.580243	0.128031	1.33035	2.56443	2.04535	0	0	0	1.46219	1.11955	1.39883	0.184748	1	0.00456618	0.300065	0.0252346
100006	AA9	LPMO	0.0875014	0.0742466	0.0771075	1.54126	0.312136	0.881159	1.901	2.37533	0.622361	7.76094	7.32969	9.86603	1.82404	1.23018	1.47975	7.92349	9.06486	6.78896	0.402058	0.0930948	0.001824	1	0.00297218
21397	AA9	LPMO	0.0842194	0.0851311	0.0681008	0	0	0	0.134418	0.171162	0.154131	0.850495	0.697602	0.737314	0	0	0	0.569432	0.480803	0.405039	0.0015743	0.00241927	0.000171123	0.0232818	0.00131575
46385	AA9	LPMO	0.0229918	0.0147118	0.0281569	0	0	0	0.733756	1.03619	0.548173	4.70128	4.5178	3.9095	0.100614	0	0	7.88037	6.31205	8.2705	1	0.00499724	0.00180816	0.0127732	0.00131575
45362	AA9	LPMO	0	0	0	0	0	0	0.0744224	0.0310973	0.0556333	0.85169	0.839103	0.913774	0	0	0.0122912	2.20372	1.75102	2.37309	1	0.0118958	0.00797003	0.00475457	0.000227799
94230	AA9	LPMO	0	0	0	0	0	0	0	0	0	0.0888694	0.100073	0.0768926	0	0	0	0.141194	0.102996	0.137713	NA	NA	0.00193142	0.0971735	0.00160603
97339	AA9	LPMO	0	0	0	0	0	0	0	0.0736758	0	0.824858	0.695875	0.963674	0	0.109065	0.208344	0.879437	0.958853	1.05392	1	0.608051	0.001824	0.575973	0.00290344
44265	AA9	LPMO	0	0	0	0.101309	0	0.0297727	0.0573547	0.0924456	0.0496684	0.663512	0.312066	0.569074	0	0.0417291	0	1.59799	1.54209	1.46715	0.397033	0.163287	0.00912513	0.00127698	0.0196733
94095	AA9	LPMO	0	0	0	0	0	0	0.0613043	0.0582661	0.0542538	0	0	0	0	0	0	0	0	0	1	4.82839e-06	NA	NA	NA
96461	AA9	LPMO	0	0	0	0	0	0	0.102452	0.127875	0.0997935	0.0684728	0.099486	0	0	0	0	0	0	0	1	0.000122519	0.193636	0.259335	0.167796

## Sheet: גיליון3
114771	GH 7	GH	20.1198	20.5951	18.6962	1.33719	1.8309	2.0572	2.30144	2.76671	2.75142	5.02336	8.47401	6.49272	0.0718436	0.0820277	0.098842	1.63446	1.19707	0.0835773	4.53789e-06	5.06177e-06	0.00267136	0.0106896	0.00238332
116228	GH 5 / Subf 5	GH	11.0627	11.8231	11.4083	1.82242	0.50393	1.34412	5.19552	6.45907	5.29715	4.1749	6.43663	3.67391	0.0510611	0.0553724	0.0319566	3.63608	4.1081	3.17607	2.12616e-05	0.000378382	0.00467558	0.563556	0.00579284
45206	GH 6	GH	8.32939	10.123	9.73438	0.0843172	0.0223812	0	0.0362983	0.130846	0.0354816	0.771401	4.51762	2.35826	0	0	0	0.0798216	0.284638	0.0976794	2.12616e-05	2.57005e-05	0.106609	0.190609	0.0131758
43698	GH 6	GH	10.6562	8.47661	8.61335	5.32079	1.75802	4.7427	26.1019	31.7458	20.4257	20.3505	14.5913	15.855	3.41062	2.74184	1.79171	20.0402	20.6464	24.1906	0.310432	0.00726995	0.00193142	0.221396	0.0310171
126936	GH 131	GH	8.38948	9.46214	9.29668	0.161631	0	0	1.7525	1.65983	1.8133	1.68785	2.29348	2.10365	0	0	0	1.90089	2.10176	2.05267	5.56062e-06	1.51015e-05	0.000227759	1	0.00131575
125911	GH 10	GH	4.67323	4.24702	3.67831	0.160255	0.0759109	0.0936791	2.11229	1.8003	2.85058	1.4062	1.76868	1.68854	0	0	0	1.23458	1.19596	1.41468	0.000300256	0.00875023	0.000149032	0.108054	0.00467303
125269	GH 5 / Subf 5	GH	2.19861	3.34639	2.46023	0	0	0	0	0	0	0	0.00855768	0.00271381	0	0	0	0	0.00200221	0	0.000850647	0.00106696	0.339627	0.602388	0.00579284
54135	GH 45	GH	1.77315	1.73084	2.06276	0.70025	0.169577	0.3354	1.22422	1.10063	1.64368	0.47926	0.026209	0	0	0	0	0.719257	0.79577	1.09281	0.00275329	0.1434	0.634852	0.0377635	0.00402005
64582	GH 5 / Subf 5	GH	0.989082	0.63342	0.588267	1.54534	0.744046	0.849447	11.4881	9.17108	13.3109	2.39468	1.97159	1.91742	0.14444	0.130265	0.0133459	7.13673	6.2358	5.88792	1	0.000654668	0.00617996	0.000673543	0.00760279
110996	GH 11	GH	0.787859	0.663932	0.732423	0.859194	1.27476	1.13305	0.400343	0.362396	0.688389	2.61759	3.15451	2.73478	0	0.0919794	0	2.94298	4.03741	3.03548	0.128165	0.334422	0.00130611	0.534096	0.00177217
129783	GH 7	GH	0.696986	0.440576	0.342713	4.94118	1.41672	2.53869	18.2544	14.0248	21.7699	4.58061	3.94568	4.44206	0.918899	1.07396	1.19623	13.6542	12.0184	9.79286	0.568244	0.00141836	0.0543646	0.00478203	0.00131575
127463	GH 115	GH	0.51183	0.516861	0.44015	0.138178	0.450545	0.295822	0.26717	0.318086	0.272467	0.112485	0.110573	0.110141	0.0263482	0.0128032	0.00441864	0.0747674	0.070295	0.0947318	0.155991	0.1434	0.000321734	0.0643473	0.00131575
115073	GH 3	GH	0.513383	0.340032	0.438067	0.48171	1.0386	0.369165	1.03026	0.742096	0.970636	0.0695105	0.0618554	0.0433664	0	0	0	0.0135171	0.0082468	0.00887034	0.654215	0.149378	0.00123681	0.00574686	0.00647369
115581	GH 72	GH	0.487679	0.392718	0.371263	2.80775	3.77727	3.84428	0.419173	0.319311	0.456659	0.133179	0.0692188	0.0591682	0.669076	0.72698	0.62885	0.0563304	0.043972	0.0332758	0.000400492	1	6.46683e-05	0.619083	0.00579284
61232	GH 3	GH	0.30941	0.281388	0.379234	0.0137172	0.0140536	0.011099	0.0510859	0.0547866	0.0231361	0.797942	0.789516	0.82948	0.0797861	0.0560012	0.121514	0.12514	0.195699	0.0924201	0.000268575	0.000535225	4.47943e-05	0.000126996	0.00131575
123701	GH 5 / Subf 7	GH	0.281746	0.280269	0.225084	0	0	0	0	0	0	0	0.0126944	0.00843811	0	0	0	0	0	0	4.94231e-05	6.66449e-05	0.19617	0.26015	0.00160603
121125	GH 62	GH	0.242204	0.256964	0.16648	0	0	0	0.0329653	0.0369023	0.0143876	0.137739	0.157294	0.110004	0	0	0	0.0133842	0.0328389	0.0542945	0.000850647	0.00176009	0.00117244	0.00763104	0.0780502
48699	GH 79	GH	0.242446	0.222437	0.172127	0	0	0	0.0554326	0.0459653	0.038762	0.128951	0.139705	0.130569	0.00871782	0	0.0157265	0.0554793	0.0537061	0.0542988	0.00027715	0.00105788	3.57902e-05	0.000183908	0.0390547
128131	GH 105	GH	0.157455	0.166477	0.150188	0.00501362	0	0	0.00303152	0.00216364	0	0.0133204	0.0788989	0.0267256	0.0113076	0	0	0.00201696	0.00600812	0.00500106	3.33105e-06	3.34167e-06	0.234137	0.307823	0.0128037
61549	GH 43	GH	0.175622	0.159341	0.110706	0	0	0	0.0103201	0.00924865	0	0.0490662	0.170806	0.0895011	0	0	0	0.00420442	0.0285654	0.0192239	0.000867364	0.00140483	0.0543646	0.158397	0.370032
70197	GH 128	GH	0.243286	0.100452	0.100335	2.08546	1.51675	2.23063	0.990795	1.12107	0.876208	0	0	0.00604112	0.027564	0.117235	0	0	0	0	0.000850647	0.0231332	0.399564	1	0.0633658
28894	GH 16	GH	0.131331	0.154643	0.147467	0	0	0	0	0	0	0	0	0	0.0787142	0.0696728	0.0722532	0.00118262	0	0	1.58338e-05	1.58338e-05	2.35323e-05	1	0.00131575
52090	GH 5 / Subf 7	GH	0.158359	0.146046	0.105887	0.599047	0.179039	0.254611	1.64475	1.37616	2.0357	0.411294	0.328584	0.332074	0	0	0	0.641931	0.732125	0.662783	0.637767	0.00176009	0.000377101	0.00145235	0.00716702
116181	GH 79	GH	0.188862	0.0845341	0.0918	0	0	0.0102134	0	0	0	0.0158318	0.0749832	0.0275897	0	0	0	0	0	0	0.0247697	0.0239322	0.132896	0.192564	0.133417
124117	GH 15	GH	0.151204	0.105594	0.0499609	9.94345	11.9883	10.9933	1.9211	1.41297	1.52548	0.911548	0.497983	0.647147	6.4357	5.44031	6.40115	0.79553	0.856026	0.637947	2.12616e-05	0.0924503	6.56645e-05	1	0.0213844
54867	GH 43	GH	0.120043	0.0917269	0.0780419	0	0	0	0	0	0	0.0115521	0.0927684	0.012325	0	0	0	0.00351379	0	0	0.00083004	0.00104657	0.339627	0.480379	0.161958
49445	GH 7	GH	0.070558	0.129277	0.0738793	0	0	0	0	0	0	0	0	0	0	0	0	0	0	0	0.0062125	0.00713777	NA	NA	0.0201457
61877	GH 95	GH	0.120151	0.0552118	0.0724151	0.0103453	0	0	0	0.00441219	0	0.0090368	0.0608806	0.0279056	0.0081063	0	0	0	0	0	0.0142829	0.0143723	0.18497	0.208143	0.150167
117470	GH 5 / Subf 22	GH	0.179021	0.0525705	0.009613	0.758727	1.39527	0.999349	0.320449	0.184226	0.280705	0.0176332	0.0101541	0.00952069	0.0347651	0	0.047083	0.00242307	0.00691408	0.0063958	0.00569739	0.657077	0.560744	1	0.296416
116338	GH 37	GH	0.091066	0.0710906	0.0632085	0.0268686	0.191849	0.108974	0.0184454	0.00949454	0.00638293	0	0.00259145	0	0	0	0	0	0	0	0.762824	0.422416	0.560744	0.668839	0.00402005
132563	GH 16	GH	0.07908	0.0820388	0.0538393	0.0679814	0.119854	0.121114	0	0.00862121	0	0	0	0	0	0	0	0	0	0	0.289329	0.0281339	NA	NA	0.00543551
91487	GH 31	GH	0.118469	0.048642	0.0471457	1.00208	1.58062	1.25018	0.148917	0.11125	0.134109	0.0386818	0.027606	0.0328705	0.0943482	0.0791026	0.0582165	0.00211585	0.00823886	0.00089769	0.00111692	1	0.0142759	0.11483	0.219195
116292	GH 79	GH	0.0930648	0.0556216	0.0575419	0	0	0	0	0	0	0	0	0.00300868	0.00511856	0	0	0	0	0	0.00317271	0.00374217	0.970011	1	0.0137823
75659	GH 5 / Subf 30	GH	0.0701786	0.0609467	0.0592494	0.27262	0.393904	0.388361	0.0762965	0.0648985	0.0781101	0.0255239	0.0140862	0.0214112	0.0740647	0.0489285	0.0576589	0.0203117	0.00872175	0.00939326	0.00101273	1	0.00912513	0.764704	0.00402005
54923	GH 44	GH	0.0631397	0.0749861	0.051649	0.0069694	0.0256041	0.017752	0.00703796	0.0103336	0.00928701	0.017355	0.0611949	0.0358387	0	0	0	0.0256967	0.0322761	0.0385312	0.00390658	0.00232131	0.0514201	1	0.19411
125062	GH 16	GH	0.0802117	0.0501211	0.0378295	0	0.0454222	0.017292	0.0222434	0.0430825	0.0179196	0.0155084	0.0127695	0.00693971	0	0	0	0.0147845	0.00864604	0.013984	0.222223	0.369135	0.0185331	1	0.0473696
61738	GH 12	GH	0.0562116	0.0659362	0.043036	0	0	0	0.0523824	0.131832	0.145346	0.222434	0.62484	0.348181	0	0	0	0.137758	0.0280026	0.150126	0.203854	0.214033	0.0348558	0.158397	0.0714776
126905	GH 78	GH	0.0631143	0.0411748	0.0472263	1.86624	2.09482	2.31166	0.0775599	0.0644683	0.0694769	1.20316	0.821144	1.05784	6.01808	6.8351	5.41424	0.0146092	0.0440625	0.0173063	2.81312e-05	1	0.000171123	0.158397	0.00402005
115209	GH 76	GH	0.0433153	0.0261981	0.0255476	1.09932	3.70689	2.34748	0.0816779	0.0631713	0.0731167	0	0	0.0191001	0.0710484	0.0982933	0.11092	0	0.00416714	0.00128139	0.0391831	1	0.00189498	1	0.0686245
44712	GH 88	GH	0.0475661	0.0257989	0.019338	0.0421506	0.0980863	0.0558893	0.0152154	0.0196109	0.0077511	0	0.0192306	0	0	0	0	0	0.00282483	0	0.214902	0.686913	0.562767	0.764704	0.116727
98024	GH 3	GH	0.0252948	0.0233613	0.0198064	2.07459	2.29317	2.78457	0.647214	0.532918	0.714684	0.0255034	0.000417225	0.0219509	0.0153132	0.0415349	0	0.0265097	0.0312081	0.0284432	0.000196396	0.0623349	1	0.757142	0.457848
95791	GH 5 / Subf 7	GH	0.0267232	0.0267739	0.0148298	0	0	0.0293101	0.0380129	0.0416379	0.034834	0	0	0	0	0	0	0	0	0	0.456129	0.369135	NA	NA	0.0128037
45547	GH 43	GH	0.0231777	0.0242845	0.020176	0.0190205	0	0	0.0439388	0.0608537	0.0560867	0.113965	0.180019	0.179914	0.113881	0.0808582	0.181032	0.106938	0.0400877	0.0826062	0.171091	0.0198001	0.68433	0.243774	0.0104988
65411	GH 13 / Subf 32	GH	0.0206608	0.0192079	0.0260328	0.166412	0.4496	0.389697	0.00397666	0.00505659	0.00741821	0.0303713	0.0148866	0.0270472	0.0234414	0.0401746	0.0158077	0	0	0	0.0212785	1	0.991759	0.0971735	0.72192
96691	GH 10	GH	0.0210873	0.018851	0.0206095	0	0	0	0.148517	0.0695556	0.16099	0.0381493	0.0739436	0.0492903	0	0	0	0.11747	0.140315	0.158161	0.762824	0.0215002	0.0273805	0.00967269	0.0589928
100398	GH 7	GH	0.0249078	0.0181975	0.0125601	0.20933	0.148776	0.24233	0.546715	0.620062	0.97993	0	0.00250166	0	0	0	0	0.0556079	0.0480867	0.0882866	0.397033	0.0056259	1	0.0108176	0.0198982
52438	GH 20	GH	0.0150402	0.0222343	0.0182928	0	0	0	0	0	0	0	0	0	0	0	0	0	0	0	0.000425843	0.000574888	NA	NA	0.00402005
69970	GH 17	GH	0.0312185	0.0144091	0.00899927	0.299851	0.497858	0.6849	0.128125	0.0887306	0.10069	0.0734175	0.0463652	0.051944	0.311747	0.285195	0.187893	0.0426691	0.0154468	0.0365336	0.0108461	0.739186	0.00498412	0.916821	0.0402144
63765	GH 16	GH	0.010582	0.0131385	0.00730665	0	0	0	0	0	0	0.00358929	0	0	0	0	0	0	0	0	0.0020865	0.00241927	0.560744	0.668839	0.0240444
58710	GH 78	GH	0.0118445	0.0108384	0.00743645	0	0	0	0	0	0	0.0119731	0.0204645	0.00954698	0	0	0	0	0	0.00149503	0.000854192	0.00108417	0.01207	0.0257676	0.370032
62766	GH 32	GH	0.00960718	0.0103344	0.010138	0.103115	0.580152	0.300398	0.0261807	0	0.0197479	0	0	0.00384938	0.0285522	0.0109176	0	0.00116346	0.00372417	0.00248205	0.113809	1	0.349486	1	0.00836766
100231	GH 7	GH	0.0131064	0.0118467	0.002463	0	0	0	0	0	0	0	0	0	0	0	0	0	0	0	0.0659139	0.0671583	NA	NA	0.0790461
114096	GH 5 / Subf 9	GH	0.00657394	0.00910015	0.00900673	0.0153898	0.0819742	0.0650022	0.010863	0.01298	0.00774333	0	0	0	0	0	0	0	0	0	0.113809	1	NA	NA	0.00335254
116896	GH 53	GH	0.00758705	0.00795952	0.00847416	0	0	0	0	0	0	0.0135679	0.0446012	0.0327153	0	0	0	0	0	0	3.33105e-06	3.34167e-06	0.027938	0.0532568	0.0985876
126650	GH 74	GH	0.0103377	0.0102026	0	0.182002	0.0321569	0.0894986	0.502015	0.586178	0.753543	0.0183518	0.0334205	0.0549626	0	0	0	0.155671	0.116361	0.133691	0.51762	0.00141836	0.118149	0.00478203	0.0897159
134433	GH 35	GH	0.0101109	0.00422606	0.00213224	0.236194	0.241397	0.843287	0.176964	0.0933501	0.176793	0.0558866	0.0361628	0.0323126	0	0	0	0.00510584	0.00429871	0.00514457	0.140732	0.788307	0.00334178	0.0113432	0.0213844
114820	GH 79	GH	0	0.00245259	0.0115439	0	0	0	0	0	0	0	0	0	0	0	0	0	0	0	0.397033	0.416717	NA	NA	0.296416
60707	GH 18	GH	0.00167894	0.00727192	0.00468434	0	0	0	0	0.00299376	0	0	0	0	0	0	0	0	0	0	0.099423	0.208458	NA	NA	0.075529
99171	GH 18	GH	0.00728291	0.004906	0	0	0	0	0.00834406	0.00972158	0	0	0	0	0	0	0	0	0.00629351	0	0.51762	0.905723	1	0.668839	0.167961
115916	GH 5 / Subf 9	GH	0.0048316	0.00407438	0.00224109	0.288722	1.07923	0.758837	0.395951	0.372571	0.384381	0.0255034	0	0.00974244	0	0.0440844	0.0311873	0.0285745	0.0482386	0.0229836	0.0411978	0.277014	0.68433	0.551246	0.375166
114717	GH 3	GH	0.00149307	0.000682808	0	0.0552355	0.26644	0.161783	0.0538623	0.0305644	0.058891	0.00247626	0.00328255	0	0.0153379	0	0.0118159	0	0	0.000131014	0.0748454	0.746833	0.318671	1	0.370032
114098	GH 55	GH	0	0.00177288	0	0	0	0	0	0	0	0.00301323	0.055073	0.014166	0	0	0	0	0	0	0.568244	0.608051	0.31304	0.404544	0.25153
130231	GH 6	GH	0.00151815	0	0	0	0	0	0.0556792	0.0657495	0.0504391	0.252269	0.194905	0.249304	0	0	0	0.402473	0.407151	0.494778	1	0.000105744	0.001824	0.00738984	0.00178991
73176	GH 79	GH	0	0	0	0	0.00708393	0	0.0113566	0	0.0102251	0	0	0	0	0	0	0.0110387	0	0.00706696	0.86849	0.275537	1	0.26015	NA
114246	GH 43	GH	0	0	0	0.0134034	0	0	0.0868427	0.00396406	0.0764003	0	0	0	0	0	0	0	0	0	1	0.148797	NA	NA	NA
97623	GH 43	GH	0	0	0	0	0	0	0	0	0	0.0504999	0.121582	0.0821958	0	0	0	0	0	0	NA	NA	0.0129056	0.0253149	0.0303137
127963	GH 43	GH	0	0	0	0	0	0	0	0	0	0	0.0143599	0	0	0	0	0	0.00657573	0.0117604	NA	NA	0.675006	1	0.399037
91915	GH 31	GH	0	0	0	0.00523077	0	0	0.00768439	0.00320818	0.0112844	0	0	0	0	0	0	0	0	0	0.838018	0.0846277	NA	NA	NA
130544	GH 3	GH	0	0	0	0	0	0	0	0	0	0	0	0	0.0992927	0.0316919	0	0.00335637	0.0006805	0	NA	NA	0.321137	1	NA
71409	GH 16	GH	0	0	0	0	0	0	0	0	0	0	0	0	0	0	0	0	0	0	NA	NA	NA	NA	NA
48547	GH 125	GH	0	0	0	0.0409225	0.195939	0.140349	0.0337204	0.0312726	0.045708	0	0	0.00251569	0	0	0	0	0	0	0.0634247	0.724131	0.560744	0.668839	0.399037
129772	GH 7	GH	0	0	0	0	0	0	0.0131188	0.0185924	0.0417088	0.0925681	0.0175201	0.0757279	0	0	0	0.0153755	0.0224329	0.0199411	1	0.0629057	0.0621443	0.26015	0.0790461

## Sheet: גיליון2
116738	vp1	Lignin modifying enzymes	4.75407	3.51502	4.97309	0.0362246	0	0	0	0	0	0	0	0.00321099	0	0	0	0	0	0	0.000293283	0.000378382	0.560744	0.668839	0.00339602
134564	CRO	Lignin modifying enzymes	0.647718	0.983297	0.95351	14.2087	21.877	22.5704	3.71315	3.97568	3.15416	2.51603	1.36657	1.91379	5.25119	5.1306	4.4091	1.02909	0.733078	0.817683	0.00121907	0.608051	0.00158778	0.135414	0.0631297
62166	CRO	Lignin modifying enzymes	0.154667	0.140794	0.132452	1.38496	2.46818	2.48675	0.311695	0.28206	0.284174	0.0784133	0.0689296	0.0923799	0.0516492	0.0794517	0.0309757	0.0486741	0.0296249	0.037222	0.00386383	0.978218	0.30276	0.135406	0.0086236
116143	laccase	Lignin modifying enzymes	0.0772849	0.0922356	0.0838794	0	0.0891384	0.00969542	0.00455751	0.00754783	0	1.07677	1.28834	1.29393	0.0780628	0	0.0218087	0	0.0063131	0.00268869	0.214902	0.0623349	6.46683e-05	0.000126996	0.00131575
98389	CRO	Lignin modifying enzymes	0.0415699	0.0347569	0.0428879	2.29606	2.57343	2.52905	0.689117	0.594468	0.721355	0.029197	0.0180278	0.0270164	0.321276	0.350353	0.229428	0.0230318	0.0303885	0.030305	5.56062e-06	0.00168818	0.00117244	1	0.0442432
81117	laccase	Lignin modifying enzymes	0.0339098	0.0405848	0.038871	17.3112	10.4835	9.39982	0.641529	0.432803	0.476866	11.5489	5.98643	11.3686	35.9196	39.9829	39.3846	2.20966	2.6798	2.18222	0.00528091	1	0.000149032	0.0587049	0.0154748
101023	AAO	Lignin modifying enzymes	0.0124893	0.00869835	0.0040452	0.01667	0.0488845	0.14095	0.136058	0.125598	0.147056	0.00652896	0.00545472	0.00513526	0	0	0.0248943	0.00119853	0	0.00114171	0.283568	0.030697	0.983674	0.958499	0.374109
93955	AAO	Lignin modifying enzymes	0.00942844	0.00750132	0.00460246	1.17929	2.62827	2.25697	0.666767	0.634508	0.527221	0.002642	0.00543106	0.0118722	0	0	0.0252997	0.0886365	0.133389	0.0438404	0.00745195	0.391716	1	0.0748867	0.875905
121882	AAO	Lignin modifying enzymes	0.0104302	0.00347463	0	0	0	0	0	0	0	0	0	0	0	0	0	0	0	0	0.310432	0.334311	NA	NA	0.245606
69649	AAO	Lignin modifying enzymes	0.00532619	0	0.005382	1.17496	1.59385	1.14895	0.485892	0.733178	0.380657	0.0072518	0.00965676	0.00681555	0.422215	0.449955	0.381608	0.151033	0.0662762	0.0266802	0.000984506	0.0497772	0.000321734	0.300065	0.130953
101121	CRO	Lignin modifying enzymes	0.002296	0.00465647	0.00274103	0.0367507	0	0	0	0.0043117	0	0	0	0	0	0	0	0	0	0	0.75552	1	NA	NA	0.0239786
114510	AAO	Lignin modifying enzymes	0.00437507	0.0036289	0.000760599	0	0	0	0	0	0	0	0	0	0	0	0	0	0	0	0.0711575	0.0731341	NA	NA	0.0840481
77373	CRO	Lignin modifying enzymes	0.00138651	0.00277172	0.0044316	0	0	0	0	0	0	0	0.0164046	0.00783229	0	0	0	0	0	0	0.0330757	0.0357431	0.251047	0.314805	0.375166
51690	mnp3	Lignin modifying enzymes	0	0	0.00298992	0	0	0	0	0	0	0	0	0	0	0	0	0	0	0	0.568244	0.608051	NA	NA	0.399037
94009	CRO	Lignin modifying enzymes	0	0	0	0.147989	0.0311821	0.0403005	0.100259	0.0573899	0.0522008	0	0	0	0	0	0	0	0	0	0.214902	0.253926	NA	NA	NA
129097	AAO	Lignin modifying enzymes	0	0	0	0.183505	0.0481177	0.0500614	0	0	0	0	0	0	0.473442	0.363674	0.350885	0	0	0	0.147141	1	0.000278967	1	NA
123288	laccase	Lignin modifying enzymes	0	0	0	0.161215	0.0662635	0.104754	0.0293695	0.0219705	0.0390988	0.0973216	0.0424201	0.0798315	0.856856	0.579356	0.39395	0.0257399	0.0095917	0.0268697	0.0147852	0.56908	0.0142759	1	0.0237714
81107	laccase	Lignin modifying enzymes	0	0	0	0.0192396	0	0	0	0	0	0.0341775	0	0.034463	0	0	0	0	0	0	0.568244	1	0.171521	0.236246	0.153623

## Sheet: גיליון1
					Additional file 4.
Table S1. Statistical analysis of mass spectrometry data. P-values for the comparison between PC9 and the two transformants, for each identified protein in the secretomes, were determined by one-way ANOVA, following a post-hoc Tukey's HSD test. The comparison of PC9 grown on MCC vs wheat straw was determined using a two tailed T-test. Adjusted P-values and adjusted values (after FDR correction) a…
		p-value MCC		p-value wheat straw		p- value PC9		MCC relative abundance									wheat straw relative aboundance
GJI IDs	Predicted protein function	PC9 vs OEcre1	PC9 vs KOcre1	PC9 vs OEcre1	PC9 vs KOcre1	MCC vs wheat	Classification	PC9			OEcre1			KOcre1			PC9			OEcre1			KOcre1
116738	vp1	0.000293283	0.000378382	0.560744	0.668839	0.00339602	Lignin modifying enzymes	4.75407	3.51502	4.97309	0.0362246	0	0	0	0	0	0	0	0.00321099	0	0	0	0	0	0
134564	CRO	0.00121907	0.608051	0.00158778	0.135414	0.0631297		0.647718	0.983297	0.95351	14.2087	21.877	22.5704	3.71315	3.97568	3.15416	2.51603	1.36657	1.91379	5.25119	5.1306	4.4091	1.02909	0.733078	0.817683
62166	CRO	0.00386383	0.978218	0.30276	0.135406	0.0086236		0.154667	0.140794	0.132452	1.38496	2.46818	2.48675	0.311695	0.28206	0.284174	0.0784133	0.0689296	0.0923799	0.0516492	0.0794517	0.0309757	0.0486741	0.0296249	0.037222
116143	laccase	0.214902	0.0623349	6.46683e-05	0.000126996	0.00131575		0.0772849	0.0922356	0.0838794	0	0.0891384	0.00969542	0.00455751	0.00754783	0	1.07677	1.28834	1.29393	0.0780628	0	0.0218087	0	0.0063131	0.00268869
98389	CRO	5.56062e-06	0.00168818	0.00117244	1	0.0442432		0.0415699	0.0347569	0.0428879	2.29606	2.57343	2.52905	0.689117	0.594468	0.721355	0.029197	0.0180278	0.0270164	0.321276	0.350353	0.229428	0.0230318	0.0303885	0.030305
81117	laccase	0.00528091	1	0.000149032	0.0587049	0.0154748		0.0339098	0.0405848	0.038871	17.3112	10.4835	9.39982	0.641529	0.432803	0.476866	11.5489	5.98643	11.3686	35.9196	39.9829	39.3846	2.20966	2.6798	2.18222
101023	AAO	0.283568	0.030697	0.983674	0.958499	0.374109		0.0124893	0.00869835	0.0040452	0.01667	0.0488845	0.14095	0.136058	0.125598	0.147056	0.00652896	0.00545472	0.00513526	0	0	0.0248943	0.00119853	0	0.00114171
93955	AAO	0.00745195	0.391716	1	0.0748867	0.875905		0.00942844	0.00750132	0.00460246	1.17929	2.62827	2.25697	0.666767	0.634508	0.527221	0.002642	0.00543106	0.0118722	0	0	0.0252997	0.0886365	0.133389	0.0438404
121882	AAO	0.310432	0.334311	NA	NA	0.245606		0.0104302	0.00347463	0	0	0	0	0	0	0	0	0	0	0	0	0	0	0	0
69649	AAO	0.000984506	0.0497772	0.000321734	0.300065	0.130953		0.00532619	0	0.005382	1.17496	1.59385	1.14895	0.485892	0.733178	0.380657	0.0072518	0.00965676	0.00681555	0.422215	0.449955	0.381608	0.151033	0.0662762	0.0266802
101121	CRO	0.75552	1	NA	NA	0.0239786		0.002296	0.00465647	0.00274103	0.0367507	0	0	0	0.0043117	0	0	0	0	0	0	0	0	0	0
114510	AAO	0.0711575	0.0731341	NA	NA	0.0840481		0.00437507	0.0036289	0.000760599	0	0	0	0	0	0	0	0	0	0	0	0	0	0	0
77373	CRO	0.0330757	0.0357431	0.251047	0.314805	0.375166		0.00138651	0.00277172	0.0044316	0	0	0	0	0	0	0	0.0164046	0.00783229	0	0	0	0	0	0
51690	mnp3	0.568244	0.608051	NA	NA	0.399037		0	0	0.00298992	0	0	0	0	0	0	0	0	0	0	0	0	0	0	0
94009	CRO	0.214902	0.253926	NA	NA	NA		0	0	0	0.147989	0.0311821	0.0403005	0.100259	0.0573899	0.0522008	0	0	0	0	0	0	0	0	0
129097	AAO	0.147141	1	0.000278967	1	NA		0	0	0	0.183505	0.0481177	0.0500614	0	0	0	0	0	0	0.473442	0.363674	0.350885	0	0	0
123288	laccase	0.0147852	0.56908	0.0142759	1	0.0237714		0	0	0	0.161215	0.0662635	0.104754	0.0293695	0.0219705	0.0390988	0.0973216	0.0424201	0.0798315	0.856856	0.579356	0.39395	0.0257399	0.0095917	0.0268697
81107	laccase	0.568244	1	0.171521	0.236246	0.153623		0	0	0	0.0192396	0	0	0	0	0	0.0341775	0	0.034463	0	0	0	0	0	0
114771	GH 7	4.53789e-06	5.06177e-06	0.00267136	0.0106896	0.00238332	Glycoside Hydrolases (GH)	20.1198	20.5951	18.6962	1.33719	1.8309	2.0572	2.30144	2.76671	2.75142	5.02336	8.47401	6.49272	0.0718436	0.0820277	0.098842	1.63446	1.19707	0.0835773
116228	GH 5 / Subf 5	2.12616e-05	0.000378382	0.00467558	0.563556	0.00579284		11.0627	11.8231	11.4083	1.82242	0.50393	1.34412	5.19552	6.45907	5.29715	4.1749	6.43663	3.67391	0.0510611	0.0553724	0.0319566	3.63608	4.1081	3.17607
45206	GH 6	2.12616e-05	2.57005e-05	0.106609	0.190609	0.0131758		8.32939	10.123	9.73438	0.0843172	0.0223812	0	0.0362983	0.130846	0.0354816	0.771401	4.51762	2.35826	0	0	0	0.0798216	0.284638	0.0976794
43698	GH 6	0.310432	0.00726995	0.00193142	0.221396	0.0310171		10.6562	8.47661	8.61335	5.32079	1.75802	4.7427	26.1019	31.7458	20.4257	20.3505	14.5913	15.855	3.41062	2.74184	1.79171	20.0402	20.6464	24.1906
126936	GH 131	5.56062e-06	1.51015e-05	0.000227759	1	0.00131575		8.38948	9.46214	9.29668	0.161631	0	0	1.7525	1.65983	1.8133	1.68785	2.29348	2.10365	0	0	0	1.90089	2.10176	2.05267
125911	GH 10	0.000300256	0.00875023	0.000149032	0.108054	0.00467303		4.67323	4.24702	3.67831	0.160255	0.0759109	0.0936791	2.11229	1.8003	2.85058	1.4062	1.76868	1.68854	0	0	0	1.23458	1.19596	1.41468
125269	GH 5 / Subf 5	0.000850647	0.00106696	0.339627	0.602388	0.00579284		2.19861	3.34639	2.46023	0	0	0	0	0	0	0	0.00855768	0.00271381	0	0	0	0	0.00200221	0
54135	GH 45	0.00275329	0.1434	0.634852	0.0377635	0.00402005		1.77315	1.73084	2.06276	0.70025	0.169577	0.3354	1.22422	1.10063	1.64368	0.47926	0.026209	0	0	0	0	0.719257	0.79577	1.09281
64582	GH 5 / Subf 5	1	0.000654668	0.00617996	0.000673543	0.00760279		0.989082	0.63342	0.588267	1.54534	0.744046	0.849447	11.4881	9.17108	13.3109	2.39468	1.97159	1.91742	0.14444	0.130265	0.0133459	7.13673	6.2358	5.88792
110996	GH 11	0.128165	0.334422	0.00130611	0.534096	0.00177217		0.787859	0.663932	0.732423	0.859194	1.27476	1.13305	0.400343	0.362396	0.688389	2.61759	3.15451	2.73478	0	0.0919794	0	2.94298	4.03741	3.03548
129783	GH 7	0.568244	0.00141836	0.0543646	0.00478203	0.00131575		0.696986	0.440576	0.342713	4.94118	1.41672	2.53869	18.2544	14.0248	21.7699	4.58061	3.94568	4.44206	0.918899	1.07396	1.19623	13.6542	12.0184	9.79286
127463	GH 115	0.155991	0.1434	0.000321734	0.0643473	0.00131575		0.51183	0.516861	0.44015	0.138178	0.450545	0.295822	0.26717	0.318086	0.272467	0.112485	0.110573	0.110141	0.0263482	0.0128032	0.00441864	0.0747674	0.070295	0.0947318
115073	GH 3	0.654215	0.149378	0.00123681	0.00574686	0.00647369		0.513383	0.340032	0.438067	0.48171	1.0386	0.369165	1.03026	0.742096	0.970636	0.0695105	0.0618554	0.0433664	0	0	0	0.0135171	0.0082468	0.00887034
115581	GH 72	0.000400492	1	6.46683e-05	0.619083	0.00579284		0.487679	0.392718	0.371263	2.80775	3.77727	3.84428	0.419173	0.319311	0.456659	0.133179	0.0692188	0.0591682	0.669076	0.72698	0.62885	0.0563304	0.043972	0.0332758
61232	GH 3	0.000268575	0.000535225	4.47943e-05	0.000126996	0.00131575		0.30941	0.281388	0.379234	0.0137172	0.0140536	0.011099	0.0510859	0.0547866	0.0231361	0.797942	0.789516	0.82948	0.0797861	0.0560012	0.121514	0.12514	0.195699	0.0924201
123701	GH 5 / Subf 7	4.94231e-05	6.66449e-05	0.19617	0.26015	0.00160603		0.281746	0.280269	0.225084	0	0	0	0	0	0	0	0.0126944	0.00843811	0	0	0	0	0	0
121125	GH 62	0.000850647	0.00176009	0.00117244	0.00763104	0.0780502		0.242204	0.256964	0.16648	0	0	0	0.0329653	0.0369023	0.0143876	0.137739	0.157294	0.110004	0	0	0	0.0133842	0.0328389	0.0542945
48699	GH 79	0.00027715	0.00105788	3.57902e-05	0.000183908	0.0390547		0.242446	0.222437	0.172127	0	0	0	0.0554326	0.0459653	0.038762	0.128951	0.139705	0.130569	0.00871782	0	0.0157265	0.0554793	0.0537061	0.0542988
128131	GH 105	3.33105e-06	3.34167e-06	0.234137	0.307823	0.0128037		0.157455	0.166477	0.150188	0.00501362	0	0	0.00303152	0.00216364	0	0.0133204	0.0788989	0.0267256	0.0113076	0	0	0.00201696	0.00600812	0.00500106
61549	GH 43	0.000867364	0.00140483	0.0543646	0.158397	0.370032		0.175622	0.159341	0.110706	0	0	0	0.0103201	0.00924865	0	0.0490662	0.170806	0.0895011	0	0	0	0.00420442	0.0285654	0.0192239
70197	GH 128	0.000850647	0.0231332	0.399564	1	0.0633658		0.243286	0.100452	0.100335	2.08546	1.51675	2.23063	0.990795	1.12107	0.876208	0	0	0.00604112	0.027564	0.117235	0	0	0	0
28894	GH 16	1.58338e-05	1.58338e-05	2.35323e-05	1	0.00131575		0.131331	0.154643	0.147467	0	0	0	0	0	0	0	0	0	0.0787142	0.0696728	0.0722532	0.00118262	0	0
52090	GH 5 / Subf 7	0.637767	0.00176009	0.000377101	0.00145235	0.00716702		0.158359	0.146046	0.105887	0.599047	0.179039	0.254611	1.64475	1.37616	2.0357	0.411294	0.328584	0.332074	0	0	0	0.641931	0.732125	0.662783
116181	GH 79	0.0247697	0.0239322	0.132896	0.192564	0.133417		0.188862	0.0845341	0.0918	0	0	0.0102134	0	0	0	0.0158318	0.0749832	0.0275897	0	0	0	0	0	0
124117	GH 15	2.12616e-05	0.0924503	6.56645e-05	1	0.0213844		0.151204	0.105594	0.0499609	9.94345	11.9883	10.9933	1.9211	1.41297	1.52548	0.911548	0.497983	0.647147	6.4357	5.44031	6.40115	0.79553	0.856026	0.637947
54867	GH 43	0.00083004	0.00104657	0.339627	0.480379	0.161958		0.120043	0.0917269	0.0780419	0	0	0	0	0	0	0.0115521	0.0927684	0.012325	0	0	0	0.00351379	0	0
49445	GH 7	0.0062125	0.00713777	NA	NA	0.0201457		0.070558	0.129277	0.0738793	0	0	0	0	0	0	0	0	0	0	0	0	0	0	0
61877	GH 95	0.0142829	0.0143723	0.18497	0.208143	0.150167		0.120151	0.0552118	0.0724151	0.0103453	0	0	0	0.00441219	0	0.0090368	0.0608806	0.0279056	0.0081063	0	0	0	0	0
117470	GH 5 / Subf 22	0.00569739	0.657077	0.560744	1	0.296416		0.179021	0.0525705	0.009613	0.758727	1.39527	0.999349	0.320449	0.184226	0.280705	0.0176332	0.0101541	0.00952069	0.0347651	0	0.047083	0.00242307	0.00691408	0.0063958
116338	GH 37	0.762824	0.422416	0.560744	0.668839	0.00402005		0.091066	0.0710906	0.0632085	0.0268686	0.191849	0.108974	0.0184454	0.00949454	0.00638293	0	0.00259145	0	0	0	0	0	0	0
132563	GH 16	0.289329	0.0281339	NA	NA	0.00543551		0.07908	0.0820388	0.0538393	0.0679814	0.119854	0.121114	0	0.00862121	0	0	0	0	0	0	0	0	0	0
91487	GH 31	0.00111692	1	0.0142759	0.11483	0.219195		0.118469	0.048642	0.0471457	1.00208	1.58062	1.25018	0.148917	0.11125	0.134109	0.0386818	0.027606	0.0328705	0.0943482	0.0791026	0.0582165	0.00211585	0.00823886	0.00089769
116292	GH 79	0.00317271	0.00374217	0.970011	1	0.0137823		0.0930648	0.0556216	0.0575419	0	0	0	0	0	0	0	0	0.00300868	0.00511856	0	0	0	0	0
75659	GH 5 / Subf 30	0.00101273	1	0.00912513	0.764704	0.00402005		0.0701786	0.0609467	0.0592494	0.27262	0.393904	0.388361	0.0762965	0.0648985	0.0781101	0.0255239	0.0140862	0.0214112	0.0740647	0.0489285	0.0576589	0.0203117	0.00872175	0.00939326
54923	GH 44	0.00390658	0.00232131	0.0514201	1	0.19411		0.0631397	0.0749861	0.051649	0.0069694	0.0256041	0.017752	0.00703796	0.0103336	0.00928701	0.017355	0.0611949	0.0358387	0	0	0	0.0256967	0.0322761	0.0385312
125062	GH 16	0.222223	0.369135	0.0185331	1	0.0473696		0.0802117	0.0501211	0.0378295	0	0.0454222	0.017292	0.0222434	0.0430825	0.0179196	0.0155084	0.0127695	0.00693971	0	0	0	0.0147845	0.00864604	0.013984
61738	GH 12	0.203854	0.214033	0.0348558	0.158397	0.0714776		0.0562116	0.0659362	0.043036	0	0	0	0.0523824	0.131832	0.145346	0.222434	0.62484	0.348181	0	0	0	0.137758	0.0280026	0.150126
126905	GH 78	2.81312e-05	1	0.000171123	0.158397	0.00402005		0.0631143	0.0411748	0.0472263	1.86624	2.09482	2.31166	0.0775599	0.0644683	0.0694769	1.20316	0.821144	1.05784	6.01808	6.8351	5.41424	0.0146092	0.0440625	0.0173063
115209	GH 76	0.0391831	1	0.00189498	1	0.0686245		0.0433153	0.0261981	0.0255476	1.09932	3.70689	2.34748	0.0816779	0.0631713	0.0731167	0	0	0.0191001	0.0710484	0.0982933	0.11092	0	0.00416714	0.00128139
44712	GH 88	0.214902	0.686913	0.562767	0.764704	0.116727		0.0475661	0.0257989	0.019338	0.0421506	0.0980863	0.0558893	0.0152154	0.0196109	0.0077511	0	0.0192306	0	0	0	0	0	0.00282483	0
98024	GH 3	0.000196396	0.0623349	1	0.757142	0.457848		0.0252948	0.0233613	0.0198064	2.07459	2.29317	2.78457	0.647214	0.532918	0.714684	0.0255034	0.000417225	0.0219509	0.0153132	0.0415349	0	0.0265097	0.0312081	0.0284432
95791	GH 5 / Subf 7	0.456129	0.369135	NA	NA	0.0128037		0.0267232	0.0267739	0.0148298	0	0	0.0293101	0.0380129	0.0416379	0.034834	0	0	0	0	0	0	0	0	0
45547	GH 43	0.171091	0.0198001	0.68433	0.243774	0.0104988		0.0231777	0.0242845	0.020176	0.0190205	0	0	0.0439388	0.0608537	0.0560867	0.113965	0.180019	0.179914	0.113881	0.0808582	0.181032	0.106938	0.0400877	0.0826062
65411	GH 13 / Subf 32	0.0212785	1	0.991759	0.0971735	0.72192		0.0206608	0.0192079	0.0260328	0.166412	0.4496	0.389697	0.00397666	0.00505659	0.00741821	0.0303713	0.0148866	0.0270472	0.0234414	0.0401746	0.0158077	0	0	0
96691	GH 10	0.762824	0.0215002	0.0273805	0.00967269	0.0589928		0.0210873	0.018851	0.0206095	0	0	0	0.148517	0.0695556	0.16099	0.0381493	0.0739436	0.0492903	0	0	0	0.11747	0.140315	0.158161
100398	GH 7	0.397033	0.0056259	1	0.0108176	0.0198982		0.0249078	0.0181975	0.0125601	0.20933	0.148776	0.24233	0.546715	0.620062	0.97993	0	0.00250166	0	0	0	0	0.0556079	0.0480867	0.0882866
52438	GH 20	0.000425843	0.000574888	NA	NA	0.00402005		0.0150402	0.0222343	0.0182928	0	0	0	0	0	0	0	0	0	0	0	0	0	0	0
69970	GH 17	0.0108461	0.739186	0.00498412	0.916821	0.0402144		0.0312185	0.0144091	0.00899927	0.299851	0.497858	0.6849	0.128125	0.0887306	0.10069	0.0734175	0.0463652	0.051944	0.311747	0.285195	0.187893	0.0426691	0.0154468	0.0365336
63765	GH 16	0.0020865	0.00241927	0.560744	0.668839	0.0240444		0.010582	0.0131385	0.00730665	0	0	0	0	0	0	0.00358929	0	0	0	0	0	0	0	0
58710	GH 78	0.000854192	0.00108417	0.01207	0.0257676	0.370032		0.0118445	0.0108384	0.00743645	0	0	0	0	0	0	0.0119731	0.0204645	0.00954698	0	0	0	0	0	0.00149503
62766	GH 32	0.113809	1	0.349486	1	0.00836766		0.00960718	0.0103344	0.010138	0.103115	0.580152	0.300398	0.0261807	0	0.0197479	0	0	0.00384938	0.0285522	0.0109176	0	0.00116346	0.00372417	0.00248205
100231	GH 7	0.0659139	0.0671583	NA	NA	0.0790461		0.0131064	0.0118467	0.002463	0	0	0	0	0	0	0	0	0	0	0	0	0	0	0
114096	GH 5 / Subf 9	0.113809	1	NA	NA	0.00335254		0.00657394	0.00910015	0.00900673	0.0153898	0.0819742	0.0650022	0.010863	0.01298	0.00774333	0	0	0	0	0	0	0	0	0
116896	GH 53	3.33105e-06	3.34167e-06	0.027938	0.0532568	0.0985876		0.00758705	0.00795952	0.00847416	0	0	0	0	0	0	0.0135679	0.0446012	0.0327153	0	0	0	0	0	0
126650	GH 74	0.51762	0.00141836	0.118149	0.00478203	0.0897159		0.0103377	0.0102026	0	0.182002	0.0321569	0.0894986	0.502015	0.586178	0.753543	0.0183518	0.0334205	0.0549626	0	0	0	0.155671	0.116361	0.133691
134433	GH 35	0.140732	0.788307	0.00334178	0.0113432	0.0213844		0.0101109	0.00422606	0.00213224	0.236194	0.241397	0.843287	0.176964	0.0933501	0.176793	0.0558866	0.0361628	0.0323126	0	0	0	0.00510584	0.00429871	0.00514457
114820	GH 79	0.397033	0.416717	NA	NA	0.296416		0	0.00245259	0.0115439	0	0	0	0	0	0	0	0	0	0	0	0	0	0	0
60707	GH 18	0.099423	0.208458	NA	NA	0.075529		0.00167894	0.00727192	0.00468434	0	0	0	0	0.00299376	0	0	0	0	0	0	0	0	0	0
99171	GH 18	0.51762	0.905723	1	0.668839	0.167961		0.00728291	0.004906	0	0	0	0	0.00834406	0.00972158	0	0	0	0	0	0	0	0	0.00629351	0
115916	GH 5 / Subf 9	0.0411978	0.277014	0.68433	0.551246	0.375166		0.0048316	0.00407438	0.00224109	0.288722	1.07923	0.758837	0.395951	0.372571	0.384381	0.0255034	0	0.00974244	0	0.0440844	0.0311873	0.0285745	0.0482386	0.0229836
114717	GH 3	0.0748454	0.746833	0.318671	1	0.370032		0.00149307	0.000682808	0	0.0552355	0.26644	0.161783	0.0538623	0.0305644	0.058891	0.00247626	0.00328255	0	0.0153379	0	0.0118159	0	0	0.000131014
114098	GH 55	0.568244	0.608051	0.31304	0.404544	0.25153		0	0.00177288	0	0	0	0	0	0	0	0.00301323	0.055073	0.014166	0	0	0	0	0	0
130231	GH 6	1	0.000105744	0.001824	0.00738984	0.00178991		0.00151815	0	0	0	0	0	0.0556792	0.0657495	0.0504391	0.252269	0.194905	0.249304	0	0	0	0.402473	0.407151	0.494778
73176	GH 79	0.86849	0.275537	1	0.26015	NA		0	0	0	0	0.00708393	0	0.0113566	0	0.0102251	0	0	0	0	0	0	0.0110387	0	0.00706696
114246	GH 43	1	0.148797	NA	NA	NA		0	0	0	0.0134034	0	0	0.0868427	0.00396406	0.0764003	0	0	0	0	0	0	0	0	0
97623	GH 43	NA	NA	0.0129056	0.0253149	0.0303137		0	0	0	0	0	0	0	0	0	0.0504999	0.121582	0.0821958	0	0	0	0	0	0
127963	GH 43	NA	NA	0.675006	1	0.399037		0	0	0	0	0	0	0	0	0	0	0.0143599	0	0	0	0	0	0.00657573	0.0117604
91915	GH 31	0.838018	0.0846277	NA	NA	NA		0	0	0	0.00523077	0	0	0.00768439	0.00320818	0.0112844	0	0	0	0	0	0	0	0	0
130544	GH 3	NA	NA	0.321137	1	NA		0	0	0	0	0	0	0	0	0	0	0	0	0.0992927	0.0316919	0	0.00335637	0.0006805	0
71409	GH 16	NA	NA	NA	NA	NA		0	0	0	0	0	0	0	0	0	0	0	0	0	0	0	0	0	0
48547	GH 125	0.0634247	0.724131	0.560744	0.668839	0.399037		0	0	0	0.0409225	0.195939	0.140349	0.0337204	0.0312726	0.045708	0	0	0.00251569	0	0	0	0	0	0
129772	GH 7	1	0.0629057	0.0621443	0.26015	0.0790461		0	0	0	0	0	0	0.0131188	0.0185924	0.0417088	0.0925681	0.0175201	0.0757279	0	0	0	0.0153755	0.0224329	0.0199411
117351	CE 1	0.000610629	0.00216604	0.0119302	0.904996	0.0412109	Carbohydrate Esterases (CE)	8.03811	8.06468	10.4514	1.21612	1.26821	1.10997	2.53414	2.58564	3.84576	3.83388	6.20341	4.95196	0.881096	0.63252	0.482123	4.62459	5.29182	7.15892
115628	CE 4	2.94254e-05	4.5126e-05	0.00735616	0.0261569	0.00131575		0.672365	0.608466	0.545329	0.00440279	0	0	0.0135104	0.0419268	0	0.0490491	0.0237775	0.0483815	0	0	0	0.00944188	0.00754999	0.00312009
64158	CE 16	0.00275329	0.00706495	0.0159	0.656586	0.447858		0.275444	0.234072	0.312659	0	0	0	0.00880008	0.128016	0	0.20342	0.516685	0.349943	0	0	0	0.285907	0.218542	0.262832
51715	CE 16	0.0149334	0.00422503	0.000377101	0.5156	0.0643776		0.288264	0.229467	0.12607	0	0	0	0.536879	0.54058	0.458505	0.387108	0.460837	0.336227	0	0	0	0.366924	0.296662	0.351011
115623	CE 4	0.000125358	0.000155242	0.0134465	0.0257676	0.00335254		0.157111	0.175309	0.131886	0	0	0	0	0.0115565	0	0.0285859	0.0110935	0.0222907	0	0	0	0	0	0
116926	CE 8	0.00519531	0.0159927	0.000171123	0.00142428	0.0128037		0.144049	0.116545	0.135811	0.0231796	0.0247595	0.0619893	0.0360576	0.0765084	0.0562745	0.219413	0.254578	0.286229	0	0	0	0.0835116	0.0654026	0.0518883
112290	CE 1	0.145835	0.00209131	0.349486	0.757142	0.00131575		0.127181	0.128547	0.125468	0.16275	0.173455	0.137057	0.0220924	0.0528144	0.025036	0.0243667	0	0.00557078	0.0298881	0.0094238	0.0390955	0	0	0
123053	CE 4	0.428785	0.449959	0.00734874	0.0648547	0.875905		0.111154	0.105327	0.132608	0.59449	0.0705073	0.267227	0.325923	0.275547	0.330108	0.138466	0.0943226	0.108728	0.0295308	0	0.0407928	0.0632147	0.0412208	0.0592831
114962	CE 4	0.00386383	0.0045078	0.00797003	0.0149438	0.0615675		0.147257	0.0843527	0.0902058	0	0	0	0	0	0	0.0539596	0.0243897	0.0405114	0	0	0	0	0	0
96445	CE 16	0.00185263	0.78837	0.000171123	1	0.0086236		0.0685771	0.0844022	0.0791123	9.25426	7.65328	5.28393	1.03721	0.854207	0.756781	6.72251	3.96804	5.21146	24.3642	22.0507	27.084	5.88462	5.00579	5.19012
78619	CE 12	0.0285136	0.688221	0.000518029	1	0.00560989		0.0886739	0.0707361	0.0608665	0.188862	0.389534	0.260474	0.133269	0.0990781	0.145796	0.501073	0.381936	0.364847	3.76955	3.82907	2.77427	0.314063	0.340287	0.334455
73371	CE 4	0.00026131	0.004322	0.00268362	0.686031	0.0658218		0.074078	0.0241102	0.0376344	0.357752	0.394744	0.403178	0.278531	0.207339	0.19448	0.223355	0.0958509	0.174838	0.783096	0.620978	0.539194	0.105885	0.0771625	0.0738106
57489	CE 8	2.12616e-05	2.48402e-05	0.560744	0.668839	0.0790461		0.015515	0.0137968	0.0128418	0	0	0	0	0	0	0	0.0110944	0	0	0	0	0	0	0
125794	CE 4	0.300683	0.657077	0.0134465	1	0.0522041		0.00645923	0.00137332	0.000986382	0.530193	0.124535	0.0535765	0.141914	0.0950019	0.188603	0.0965125	0.0352639	0.0568347	1.09277	0.465603	0.984923	0.0555669	0.0605154	0.0440896
100072	AA9	2.97165e-05	6.66449e-05	0.0371449	1	0.023942	Lytic Polysaccharide MonoOxygenases (LPMO)	3.33916	3.60004	4.11637	0.0600838	0	0	0.452954	0.525035	0.327453	0.912026	2.2883	1.66645	0	0	0	1.15435	2.30217	1.62153
56431	AA9	0.00664411	0.0102794	0.0183351	0.0113432	0.776903		0.974875	1.00756	1.10936	0.0667278	0.138164	0.104805	2.06416	2.1225	1.52117	1.13371	0.871128	1.00552	0	0.0428823	0	1.90866	2.27654	2.79404
122311	AA9	0.00115072	0.0198001	0.001824	0.0612743	0.0139687		0.454783	0.725791	0.604222	0	0.0416384	0	0.326615	0.262335	0.256101	2.40731	4.10403	3.5678	0	0	0	1.52433	1.92146	1.70639
59310	AA9	0.000219271	0.289829	0.000256763	0.00145235	0.0139687		0.506203	0.500575	0.536454	0	0	0	0.524816	0.684157	0.569513	1.21593	0.95635	0.920681	0	0	0	0.180171	0.188519	0.267068
46220	AA9	0.184748	1	0.00456618	0.300065	0.0252346		0.25263	0.210508	0.577153	0	0	0	0.215305	0.580243	0.128031	1.33035	2.56443	2.04535	0	0	0	1.46219	1.11955	1.39883
100006	AA9	0.402058	0.0930948	0.001824	1	0.00297218		0.0875014	0.0742466	0.0771075	1.54126	0.312136	0.881159	1.901	2.37533	0.622361	7.76094	7.32969	9.86603	1.82404	1.23018	1.47975	7.92349	9.06486	6.78896
21397	AA9	0.0015743	0.00241927	0.000171123	0.0232818	0.00131575		0.0842194	0.0851311	0.0681008	0	0	0	0.134418	0.171162	0.154131	0.850495	0.697602	0.737314	0	0	0	0.569432	0.480803	0.405039
46385	AA9	1	0.00499724	0.00180816	0.0127732	0.00131575		0.0229918	0.0147118	0.0281569	0	0	0	0.733756	1.03619	0.548173	4.70128	4.5178	3.9095	0.100614	0	0	7.88037	6.31205	8.2705
45362	AA9	1	0.0118958	0.00797003	0.00475457	0.000227799		0	0	0	0	0	0	0.0744224	0.0310973	0.0556333	0.85169	0.839103	0.913774	0	0	0.0122912	2.20372	1.75102	2.37309
94230	AA9	NA	NA	0.00193142	0.0971735	0.00160603		0	0	0	0	0	0	0	0	0	0.0888694	0.100073	0.0768926	0	0	0	0.141194	0.102996	0.137713
97339	AA9	1	0.608051	0.001824	0.575973	0.00290344		0	0	0	0	0	0	0	0.0736758	0	0.824858	0.695875	0.963674	0	0.109065	0.208344	0.879437	0.958853	1.05392
44265	AA9	0.397033	0.163287	0.00912513	0.00127698	0.0196733		0	0	0	0.101309	0	0.0297727	0.0573547	0.0924456	0.0496684	0.663512	0.312066	0.569074	0	0.0417291	0	1.59799	1.54209	1.46715
94095	AA9	1	4.82839e-06	NA	NA	NA		0	0	0	0	0	0	0.0613043	0.0582661	0.0542538	0	0	0	0	0	0	0	0	0
96461	AA9	1	0.000122519	0.193636	0.259335	0.167796		0	0	0	0	0	0	0.102452	0.127875	0.0997935	0.0684728	0.099486	0	0	0	0	0	0	0
53101		5.22788e-05	6.66449e-05	0.571836	1	0.00160603	Polysaccharide Lyases (PL)	0.192923	0.240242	0.243615	0	0	0	0.00126209	0.00105723	0	0	0	0.000897499	0.0293988	0	0	0	0	0
116196		0.0813968	0.00141836	0.00821757	0.11483	0.875905		0.0533459	0.0391753	0.0093304	0	0	0	0.128592	0.133606	0.123459	0.0278213	0.0390812	0.0281671	0	0	0	0.0234799	0.00328432	0.0139071
128966		0.480886	0.00697313	0.0607204	0.242794	0.189805		0.0471575	0.0230833	0.0234428	0.0170377	0	0.0231211	0.117883	0.117022	0.0838936	0.0440891	0.157907	0.0773246	0	0	0	0.0190372	0.0280296	0.0312889
58117		NA	NA	0.259819	0.324774	0.206625		0	0	0	0	0	0	0	0	0	0.00309533	0.136364	0.0551849	0	0	0	0	0	0
64925		1	0.0671583	0.489715	0.0261569	0.116727		0	0	0	0	0	0	0.0745458	0.0340508	0.137875	0.0145283	0.0535793	0.0179368	0	0	0	0.16023	0.0867622	0.133665
68831		0.00383717	0.0486221	NA	NA	NA		0	0	0	0.0274922	0.0152143	0.0256071	0.0114947	0.0104099	0.0160851	0	0	0	0	0	0	0	0	0
100039		NA	NA	0.0142759	0.00478203	0.00131575		0	0	0	0	0	0	0	0	0	0.0533588	0.0653506	0.0622973	0.0374294	0.0206417	0.0325501	0.0032825	0.0114041	0.0190405
31329		1	0.000687141	1	0.000183908	NA		0	0	0	0	0	0	0.0628204	0.0531096	0.04144	0	0	0	0	0	0	0.213084	0.165698	0.200249
102886		9.91895e-12	1.24787e-11	0.279951	0.619083	0.00400303	other	2.0806	2.04761	2.14765	0	0	0	0.0648899	0.0424513	0.0550601	0.116882	0.688907	0.118704	0	0	0	0.0864805	0.0805724	0.102672
51203		0.000325374	0.0642646	0.000165898	1	0.418036		0.238499	0.189205	0.116558	5.15066	3.68546	4.38031	1.54497	1.13301	1.5895	0.318972	0.135992	0.276428	4.83689	5.80485	4.50757	0.111702	0.095377	0.0792246
62103		0.0157177	0.0812102	0.228868	0.000692989	0.197444		0.148989	0.212875	0.156956	0.0591947	0.0748605	0.0260004	0.0805138	0.0711823	0.130091	0.0735301	0.155791	0.126576	0	0.0116687	0.0706826	0.60284	0.729054	0.618913
54071		0.0411978	0.109255	NA	NA	0.0390547		0.245603	0.149379	0.0966237	0.0421074	0	0	0.048872	0.0790552	0.0219072	0	0	0	0	0	0	0	0	0
132288		0.988285	1	0.311806	0.656586	0.0898497		0.075043	0.0701014	0.0295573	0.126194	0	0	0.0388702	0.0677908	0.0215166	0.0148492	0	0.0302601	0	0	0	0.0133496	0	0
117123		0.099423	0.107991	0.171521	0.236246	0.144475		0.0480117	0.0253125	0.00876374	0	0	0	0.00181633	0	0	0.00527922	0.00523264	0	0	0	0	0	0	0
114382		0.0107023	0.0446322	0.96339	0.990751	0.0374635		0.0341631	0.0251135	0.0147588	0	0	0	0.00630851	0.00482955	0.0095153	0	0.0060056	0	0	0	0	0.0144997	0	0
74745		0.0696583	0.652503	NA	NA	0.0096006		0.019594	0.0188522	0.0114087	0.22548	1.05145	0.693583	0.240386	0.221511	0.260201	0	0	0	0	0	0	0	0	0
61644		0.0171209	0.0198001	0.560744	0.668839	0.052534		0.019072	0.00691994	0.0171573	0	0	0	0	0	0	0	0.00373189	0	0	0	0	0	0	0
101369		0.236816	0.318725	NA	NA	0.19411		0.0269142	0.00471629	0.00604282	0	0	0	0.00373511	0	0	0	0	0	0	0	0	0	0	0
63259		0.480886	0.513661	NA	NA	0.357645		0.0274311	0.00289607	0	0	0	0	0	0	0	0	0	0	0	0	0	0	0	0
115343		0.00161653	0.893239	NA	NA	NA		0	0	0	0.224073	0.387307	0.309031	0.0253935	0.0272598	0.0255411	0	0	0	0	0	0	0	0	0
											Glycoside Hydrolases (GH)
